# Supplementary material for: A modular transcriptional signature identifies phenotypic heterogeneity of human tuberculosis infection
Source: Nat Commun. 2018 Jun 19;9:2308. doi: 10.1038/s41467-018-04579-w (PMC6008327; doi:10.1038/s41467-018-04579-w)
Supplement: Supplementary file 3 — Supplementary Data 1 [file 41467_2018_4579_MOESM3_ESM.xlsx]

## Sheet: Supplementary Data 1
Supplementary Data 1. The whole-blood 373-gene transcriptional signature of TB derived from RNA-seq Berry London cohort.
Ensembl ID	Gene	Active TB vs. Controls			Active TB vs. Latent TB			Latent TB vs. Controls
		Log2 Fold change	p-value	FDR p-value	Log2 Fold change	p-value	FDR p-value	Log2 Fold change	p-value	FDR p-value
ENSG00000165029	ABCA1	1.28591	1.27e-05	0.000327464	0.67146	0.00497941	0.0182224	0.614455	0.0315704	0.620366
ENSG00000179869	ABCA13	1.43711	0.0106063	0.0387794	1.5544	0.000720679	0.00419379	-0.117289	0.825319	0.962219
ENSG00000148926	ADM	1.2848	3.64e-06	0.000135063	0.880226	9.84e-05	0.000960901	0.404578	0.129718	0.705132
ENSG00000172493	AFF1	1.05637	1.98e-07	2.05e-05	0.591297	0.000386914	0.00260538	0.465076	0.0188655	0.598562
ENSG00000169877	AHSP	0.770656	0.0278789	0.0787626	1.16028	7.97e-05	0.000836527	-0.389625	0.247512	0.767321
ENSG00000163568	AIM2	2.22571	1.55e-10	1.18e-07	1.96578	1.34e-12	3.26e-09	0.259925	0.41266	0.834169
ENSG00000196581	AJAP1	-1.33049	0.000473837	0.00415992	-0.735771	0.0292006	0.0709763	-0.594722	0.118831	0.696066
ENSG00000162433	AK4	1.56413	2.67e-05	0.000555948	2.0214	5.15e-11	4.47e-08	-0.457271	0.20368	0.742028
ENSG00000154027	AK5	-1.13124	2.47e-07	2.4e-05	-0.41665	0.0301253	0.0726878	-0.714588	0.00114783	0.451227
ENSG00000158578	ALAS2	0.940885	0.0450297	0.110647	1.81584	5.06e-06	0.000120861	-0.874957	0.0484626	0.651856
ENSG00000166839	ANKDD1A	1.22166	0.000215739	0.00240154	1.13055	2.97e-05	0.000418964	0.0911031	0.773958	0.948254
ENSG00000152766	ANKRD22	4.23902	1.5e-10	1.18e-07	3.49991	2.69e-12	5.46e-09	0.739112	0.178402	0.727811
ENSG00000138772	ANXA3	1.24079	3.15e-05	0.000631805	1.05141	1.66e-05	0.000278014	0.189385	0.506832	0.868081
ENSG00000254470	AP5B1	1.1358	2.82e-07	2.73e-05	0.748389	3.61e-05	0.000485091	0.387412	0.0705525	0.673228
ENSG00000100342	APOL1	1.72697	7.92e-10	4.82e-07	1.14043	3.98e-07	2.02e-05	0.586533	0.0276064	0.618135
ENSG00000128335	APOL2	1.13829	5.45e-08	7.99e-06	0.853074	6.83e-07	2.93e-05	0.285218	0.157982	0.719033
ENSG00000100336	APOL4	3.66788	4.6e-08	7.27e-06	2.71549	8.28e-08	7.35e-06	0.952391	0.103063	0.682838
ENSG00000221963	APOL6	1.55232	3.85e-08	6.32e-06	0.995653	1.21e-05	0.000219432	0.556668	0.0389655	0.626805
ENSG00000143595	AQP10	0.903737	0.00997988	0.0371248	1.16541	6.78e-05	0.000744328	-0.261671	0.438102	0.842584
ENSG00000228696	ARL17B	-1.37644	0.000353182	0.00339924	-0.152939	0.652696	0.74447	-1.2235	0.00150607	0.451227
ENSG00000029153	ARNTL2	1.08796	0.000652074	0.00522346	1.21158	4.51e-06	0.000110846	-0.123624	0.692315	0.930547
ENSG00000161944	ASGR2	1.14095	3.15e-07	2.87e-05	0.841879	4.12e-06	0.000105129	0.299069	0.165466	0.72186
ENSG00000110881	ASIC1	-1.23954	0.00158249	0.00978439	-0.31752	0.358297	0.480255	-0.922024	0.0188462	0.598562
ENSG00000128203	ASPHD2	1.35367	2.33e-08	4.3e-06	1.23307	4.8e-10	1.95e-07	0.1206	0.601669	0.905128
ENSG00000244617	ASPRV1	1.23439	7.73e-06	0.000232696	0.709081	0.00159759	0.0076503	0.525304	0.0497376	0.652816
ENSG00000162772	ATF3	2.51511	3.86e-07	3.2e-05	1.46216	0.000131315	0.00117488	1.05295	0.0221792	0.60567
ENSG00000132932	ATP8A2	-1.44599	1.69e-06	8.23e-05	-0.713905	0.0073099	0.0243223	-0.732083	0.0148628	0.589088
ENSG00000172232	AZU1	1.20778	0.00668798	0.0277083	0.943059	0.0095372	0.0298402	0.264722	0.537088	0.88097
ENSG00000168062	BATF2	3.26542	3e-09	1.14e-06	2.22422	9.98e-08	8.37e-06	1.0412	0.0329961	0.622557
ENSG00000187244	BCAM	1.41331	0.00783169	0.0310411	1.8127	3.71e-05	0.000494847	-0.39939	0.424916	0.837944
ENSG00000060982	BCAT1	1.15816	2.65e-05	0.000552808	0.765324	0.000648068	0.00386175	0.392839	0.143857	0.709129
ENSG00000165626	BEND7	0.865114	0.0287605	0.0806168	1.21072	0.000249202	0.00188512	-0.345611	0.36394	0.817095
ENSG00000123095	BHLHE41	-1.02911	0.000625446	0.00505554	-0.437712	0.0970587	0.177542	-0.591402	0.0498657	0.652816
ENSG00000102010	BMX	1.29836	3.53e-05	0.000684498	1.71308	4.93e-11	4.47e-08	-0.414724	0.161433	0.719527
ENSG00000169627	BOLA2B	1.31207	0.23192	0.365214	-2.21649	0.016107	0.0445456	3.52856	0.00439194	0.562726
ENSG00000101425	BPI	0.809954	0.0558609	0.128704	1.38868	9.86e-05	0.000960901	-0.578722	0.153166	0.715726
ENSG00000165810	BTNL9	-1.7531	1.19e-05	0.000310234	-1.3949	9.16e-05	0.00092177	-0.358196	0.374626	0.822071
ENSG00000173372	C1QA	2.7009	3.44e-07	3.03e-05	1.57832	0.000102978	0.000992892	1.12259	0.0213978	0.604531
ENSG00000173369	C1QB	3.46724	3.12e-09	1.15e-06	2.26349	2.56e-07	1.49e-05	1.20375	0.0202646	0.601413
ENSG00000159189	C1QC	4.22424	1.06e-08	2.33e-06	2.77163	2.92e-07	1.61e-05	1.45261	0.0229043	0.60567
ENSG00000082196	C1QTNF3	-1.06288	6.45e-07	4.38e-05	-0.636591	0.000680536	0.00401589	-0.426287	0.044369	0.637925
ENSG00000166278	C2	2.20162	1.77e-06	8.43e-05	1.63706	6.86e-06	0.000150426	0.56456	0.188107	0.734089
ENSG00000171860	C3AR1	1.25932	2.94e-06	0.000120534	1.01008	4.52e-06	0.000110846	0.24924	0.334304	0.80943
ENSG00000198216	CACNA1E	2.11352	1.49e-10	1.18e-07	1.46019	2e-08	3.05e-06	0.653326	0.0338884	0.622557
ENSG00000164047	CAMP	1.0179	0.00931002	0.0353682	1.50769	4.17e-06	0.000105916	-0.489795	0.187416	0.733979
ENSG00000255221	CARD17	2.81057	4.96e-08	7.37e-06	2.40695	2.53e-09	6.69e-07	0.403624	0.382341	0.823198
ENSG00000137757	CASP5	1.47847	4.1e-06	0.000148575	0.842579	0.00111961	0.00584698	0.635889	0.0395917	0.629741
ENSG00000274736	CCL23	-0.301367	0.657001	0.764092	-1.51375	0.010857	0.0329283	1.21238	0.0902667	0.682838
ENSG00000276070	CCL4L2	-1.31246	0.000982278	0.00698968	-1.23468	0.000470431	0.0030191	-0.077787	0.848193	0.968467
ENSG00000173585	CCR9	-1.3782	7.09e-08	9.91e-06	-0.607731	0.00718407	0.0240021	-0.770465	0.00257199	0.531352
ENSG00000204936	CD177	2.21518	0.000870038	0.00640449	2.66817	9.79e-07	3.78e-05	-0.452991	0.445906	0.843602
ENSG00000090659	CD209	1.12648	0.000980066	0.00698457	0.584767	0.0344377	0.0809266	0.541715	0.106875	0.683374
ENSG00000120217	CD274	2.86904	5.68e-11	8.9e-08	2.11029	4.46e-10	1.95e-07	0.758756	0.0532461	0.657672
ENSG00000204345	CD300LD	1.96442	0.0072248	0.0293429	1.36336	0.0183767	0.0494154	0.601058	0.381648	0.823099
ENSG00000163814	CDCP1	2.10793	1.65e-08	3.48e-06	1.59842	4.72e-08	5.36e-06	0.509507	0.149918	0.714136
ENSG00000079385	CEACAM1	1.48901	3.86e-07	3.2e-05	1.23715	2.09e-07	1.31e-05	0.251859	0.364809	0.817947
ENSG00000086548	CEACAM6	1.20452	0.0518429	0.121922	1.43238	0.0050793	0.0185266	-0.227863	0.698388	0.931641
ENSG00000124469	CEACAM8	0.846461	0.135995	0.24739	1.56563	0.00108965	0.00573716	-0.719166	0.183681	0.732129
ENSG00000123219	CENPK	-0.788498	0.00532592	0.0235572	-1.01369	4.17e-05	0.000529146	0.225188	0.435702	0.842479
ENSG00000087237	CETP	1.1472	0.000146339	0.00184524	1.06528	1.59e-05	0.000269494	0.0819261	0.780638	0.95064
ENSG00000111666	CHPT1	0.531871	0.0243724	0.071376	1.05086	1.45e-07	1.02e-05	-0.518991	0.0233397	0.60567
ENSG00000166527	CLEC4D	1.2395	1.96e-05	0.000441807	1.38565	7.23e-09	1.54e-06	-0.146157	0.595622	0.903947
ENSG00000205846	CLEC6A	1.98124	1.41e-05	0.000352031	1.25993	0.00040854	0.00270463	0.721308	0.099638	0.682838
ENSG00000134326	CMPK2	1.55019	0.0028115	0.0147585	0.614742	0.139059	0.234488	0.935444	0.0632642	0.673037
ENSG00000100473	COCH	-1.71336	1.91e-07	2.02e-05	-1.1556	7.43e-05	0.000794371	-0.557768	0.0914037	0.682838
ENSG00000065618	COL17A1	0.537896	0.397502	0.538081	1.98467	0.000311781	0.002229	-1.44677	0.018198	0.598562
ENSG00000169031	COL4A3	-1.25046	0.000298654	0.0030083	-1.2369	5.15e-05	0.000606497	-0.0135555	0.969279	0.992696
ENSG00000080573	COL5A3	-0.660603	0.0926243	0.18753	-1.33467	0.000114669	0.00106987	0.674063	0.0992287	0.682838
ENSG00000198756	COLGALT2	-1.02406	0.00171955	0.010376	-0.94911	0.000948585	0.00516438	-0.0749541	0.821177	0.961998
ENSG00000096006	CRISP3	0.935349	0.0487349	0.116941	1.67652	2.78e-05	0.000400964	-0.74117	0.100573	0.682838
ENSG00000169245	CXCL10	2.43591	0.000204341	0.00231942	1.98577	0.000124078	0.00112839	0.450134	0.45014	0.845347
ENSG00000008283	CYB561	1.19396	5.68e-11	8.9e-08	0.477148	0.00127968	0.00644232	0.716813	5.92e-05	0.102838
ENSG00000003137	CYP26B1	6.33703	0.0125818	0.0438055	0.545275	0.730408	0.805693	5.79175	0.0187851	0.598562
ENSG00000165490	DDIAS	0.889371	0.000140675	0.00179802	1.0399	8.27e-08	7.35e-06	-0.150531	0.506529	0.868081
ENSG00000137628	DDX60	1.40601	0.00020422	0.00231942	0.868988	0.00458565	0.0171423	0.537022	0.140122	0.709129
ENSG00000181381	DDX60L	1.08648	0.000167743	0.00204363	0.764299	0.00126608	0.00639237	0.322183	0.249125	0.767813
ENSG00000206047	DEFA1	0.363307	0.518645	0.649668	1.20374	0.0123235	0.0363698	-0.840431	0.125251	0.698147
ENSG00000239839	DEFA3	1.96404	0.00169727	0.0102799	2.0875	4.01e-05	0.000518181	-0.123458	0.828923	0.962219
ENSG00000164821	DEFA4	1.24378	0.0208284	0.0635187	1.50891	0.000694367	0.00408167	-0.265124	0.602272	0.905128
ENSG00000168350	DEGS2	-1.01489	0.000236069	0.00256244	-0.729886	0.0025443	0.0108371	-0.285001	0.302649	0.799181
ENSG00000073737	DHRS9	1.57392	1.03e-08	2.32e-06	1.17137	1.31e-07	9.72e-06	0.402554	0.12264	0.696376
ENSG00000128512	DOCK4	1.43229	1.69e-05	0.00039613	0.803212	0.002794	0.011627	0.629074	0.0500817	0.65336
ENSG00000175920	DOK7	-1.0787	9.12e-05	0.001334	-1.01345	2.6e-05	0.00038355	-0.0652463	0.814177	0.960568
ENSG00000134755	DSC2	1.06237	0.000482794	0.00420819	0.787812	0.00164166	0.00781247	0.274563	0.351643	0.813818
ENSG00000158050	DUSP2	-0.331689	0.199446	0.326681	-1.09632	1.05e-06	3.92e-05	0.764632	0.00430751	0.562726
ENSG00000108861	DUSP3	1.27805	2.17e-12	2.63e-08	1.03005	4.24e-12	7.37e-09	0.247996	0.154934	0.717483
ENSG00000135636	DYSF	1.17423	1.26e-06	6.89e-05	0.998753	5.17e-07	2.47e-05	0.175474	0.450224	0.845347
ENSG00000203666	EFCAB2	1.57287	1.08e-09	6.28e-07	1.41789	1.23e-11	1.66e-08	0.154984	0.525578	0.875924
ENSG00000205609	EIF3CL	-0.557182	0.328748	0.471445	1.9453	0.000166372	0.00140292	-2.50248	1.27e-05	0.0513639
ENSG00000197561	ELANE	1.68231	0.000569261	0.00472173	1.09489	0.00502368	0.0183623	0.587415	0.206686	0.743682
ENSG00000165521	EML5	-1.04059	4.4e-06	0.000155606	-0.901963	5.15e-06	0.000122722	-0.138625	0.542365	0.882659
ENSG00000214595	EML6	-1.19823	7.18e-06	0.000221291	-0.936254	6.83e-05	0.000748425	-0.261979	0.331335	0.80887
ENSG00000082397	EPB41L3	1.27337	9.17e-09	2.15e-06	0.812284	6.64e-06	0.000146847	0.461081	0.0313385	0.620366
ENSG00000133106	EPSTI1	2.07422	1.36e-06	7.2e-05	1.29189	0.000135909	0.00120535	0.782324	0.0519878	0.655077
ENSG00000187017	ESPN	-1.17401	0.00520772	0.0231607	-0.486944	0.185917	0.292285	-0.68707	0.104184	0.682838
ENSG00000010030	ETV7	2.98936	1.17e-07	1.36e-05	1.88903	1.1e-05	0.000206948	1.10033	0.0310113	0.620366
ENSG00000179044	EXOC3L1	1.38179	0.00167887	0.0102268	0.681841	0.0546785	0.115156	0.699953	0.101124	0.682838
ENSG00000182230	FAM153B	-1.0404	0.00101091	0.00713917	-0.459675	0.096414	0.176788	-0.580723	0.0681352	0.673228
ENSG00000154319	FAM167A	-0.938158	0.00372353	0.0182619	-1.0637	0.000180441	0.00148754	0.125538	0.702328	0.931641
ENSG00000164125	FAM198B	1.0059	5.69e-06	0.000185202	0.784843	1.73e-05	0.000287087	0.22106	0.303803	0.799919
ENSG00000108950	FAM20A	3.63564	2.48e-11	6.03e-08	3.48673	2.45e-16	1.49e-12	0.148908	0.747897	0.944247
ENSG00000188820	FAM26F	1.85008	5.48e-09	1.52e-06	1.74068	1.13e-11	1.66e-08	0.109406	0.709569	0.933124
ENSG00000163520	FBLN2	-1.01882	0.000818361	0.00616847	-0.768861	0.00380881	0.0148543	-0.24996	0.415319	0.83527
ENSG00000116663	FBXO6	1.80212	1.83e-09	8.07e-07	1.12427	2.51e-06	7.27e-05	0.677847	0.0171007	0.598562
ENSG00000275395	FCGBP	-1.19661	1.4e-05	0.000352031	-1.31279	7.83e-08	7.16e-06	0.116177	0.681142	0.927177
ENSG00000150337	FCGR1A	2.918	8.93e-12	3.62e-08	2.18765	3.59e-11	3.64e-08	0.730352	0.0557092	0.664927
ENSG00000198019	FCGR1B	2.21558	1.42e-10	1.18e-07	1.76665	1.1e-10	7.07e-08	0.448935	0.157202	0.719033
ENSG00000162747	FCGR3B	1.00003	5.93e-06	0.00019008	0.654799	0.000316324	0.0022509	0.345236	0.108054	0.687106
ENSG00000119686	FLVCR2	1.25011	9.6e-08	1.2e-05	1.06229	2.99e-08	3.87e-06	0.187816	0.403728	0.830532
ENSG00000115414	FN1	1.70768	0.005278	0.0234133	0.323529	0.499601	0.615049	1.38416	0.0219048	0.60567
ENSG00000172159	FRMD3	1.42605	2.35e-06	0.000103971	1.19604	1.13e-06	4.17e-05	0.230005	0.424151	0.837744
ENSG00000163251	FZD5	1.43569	7.55e-08	1.01e-05	1.40999	1.06e-10	7.07e-08	0.025705	0.921411	0.983312
ENSG00000123689	G0S2	1.41755	3.77e-05	0.000720033	1.25527	7.03e-06	0.000151872	0.162271	0.621919	0.909582
ENSG00000130222	GADD45G	1.19679	2.81e-05	0.000578506	0.739893	0.0014217	0.00698115	0.456897	0.102738	0.682838
ENSG00000183087	GAS6	1.31727	1.87e-07	2e-05	0.899761	1.17e-05	0.000215586	0.417507	0.0868199	0.682026
ENSG00000117228	GBP1	2.42147	3.61e-09	1.22e-06	1.7363	6.53e-08	6.35e-06	0.685175	0.0682275	0.673228
ENSG00000162645	GBP2	1.30776	1.96e-09	8.23e-07	1.06133	2.49e-09	6.69e-07	0.24643	0.236542	0.763032
ENSG00000117226	GBP3	1.15325	5.77e-06	0.000186712	1.06961	3.21e-07	1.73e-05	0.0836444	0.73138	0.940833
ENSG00000162654	GBP4	1.83339	5.85e-08	8.37e-06	1.30378	1.4e-06	4.85e-05	0.529611	0.095565	0.682838
ENSG00000154451	GBP5	2.89021	8.52e-12	3.62e-08	2.06715	2.34e-10	1.24e-07	0.823063	0.0301143	0.618135
ENSG00000183347	GBP6	3.62577	7.9e-11	1.07e-07	2.67731	1.99e-10	1.1e-07	0.948465	0.0516388	0.655077
ENSG00000131979	GCH1	1.37636	6.1e-08	8.64e-06	1.09674	1.17e-07	9.13e-06	0.279617	0.248853	0.767795
ENSG00000143869	GDF7	-1.24497	0.000158459	0.00195551	-0.834798	0.00392505	0.0151764	-0.41017	0.216018	0.750903
ENSG00000099998	GGT5	-0.692772	0.0648749	0.143631	-1.03035	0.00164236	0.00781247	0.337583	0.379385	0.822071
ENSG00000198814	GK	1.28168	1.86e-09	8.07e-07	0.951149	4.57e-08	5.3e-06	0.330526	0.106431	0.682838
ENSG00000196743	GM2A	1.08207	1.37e-07	1.56e-05	0.947841	2.1e-08	3.09e-06	0.134228	0.49734	0.866651
ENSG00000164850	GPER1	1.04373	0.00127875	0.00838807	0.962027	0.000296152	0.00214117	0.0817023	0.796701	0.954629
ENSG00000139572	GPR84	1.64977	3.37e-06	0.00012823	1.65654	9.2e-09	1.87e-06	-0.00676533	0.983893	0.996618
ENSG00000023171	GRAMD1B	1.51851	5.11e-07	3.84e-05	1.10671	5.99e-06	0.000136092	0.411797	0.152569	0.715726
ENSG00000198785	GRIN3A	2.72057	3.59e-07	3.1e-05	2.26417	6.34e-08	6.27e-06	0.456406	0.347953	0.812571
ENSG00000134202	GSTM3	-1.18411	1.76e-05	0.000409483	-0.602389	0.0127669	0.0374241	-0.581723	0.0358808	0.623013
ENSG00000250361	GYPB	0.623767	0.134045	0.244866	1.34824	0.000134777	0.0011988	-0.724471	0.0721311	0.673676
ENSG00000223609	HBD	1.51162	0.00160188	0.00985924	1.44396	0.000213617	0.0016813	0.0676583	0.880856	0.976861
ENSG00000213934	HBG1	-1.61616	0.0133445	0.0457655	0.198814	0.72828	0.803929	-1.81497	0.00548784	0.562726
ENSG00000270379	HEATR9	-0.480725	0.105743	0.20653	-1.03515	5.76e-05	0.000661863	0.554421	0.0686009	0.673228
ENSG00000277224	HIST1H2BF	1.15396	0.000341891	0.00332013	1.17402	9.07e-06	0.000182031	-0.0200604	0.948748	0.987568
ENSG00000197903	HIST1H2BK	1.06045	4.25e-09	1.33e-06	0.851213	9.91e-09	1.92e-06	0.20924	0.230763	0.7621
ENSG00000158406	HIST1H4H	1.02974	9.48e-05	0.00136523	0.753728	0.000507546	0.0031867	0.276013	0.281639	0.791099
ENSG00000203814	HIST2H2BF	1.17713	4.26e-05	0.000778542	0.891496	0.000147724	0.00128119	0.285638	0.303979	0.80009
ENSG00000257017	HP	1.39753	0.000980669	0.00698457	1.859	1.28e-07	9.61e-06	-0.461471	0.244574	0.766521
ENSG00000116983	HPCAL4	-1.07359	3.68e-06	0.000135287	-0.86653	2.06e-05	0.00032307	-0.207055	0.3779	0.822071
ENSG00000168004	HRASLS5	-0.482353	0.210391	0.339348	-1.11318	0.000884415	0.00490499	0.630829	0.109924	0.688351
ENSG00000135116	HRK	-0.992879	0.0230929	0.0686525	-1.78743	4.61e-06	0.000112036	0.794547	0.0820904	0.681665
ENSG00000002587	HS3ST1	-1.07153	0.000770801	0.00594257	-0.848	0.00228435	0.0100021	-0.223531	0.484152	0.861577
ENSG00000131203	IDO1	1.85464	0.000935631	0.00673668	1.41413	0.0016228	0.00773758	0.440507	0.401015	0.829106
ENSG00000165949	IFI27	2.67238	0.00147998	0.00934043	1.90001	0.00358125	0.0142188	0.772374	0.310806	0.802098
ENSG00000068079	IFI35	1.37617	9.01e-06	0.000259698	0.775067	0.00201592	0.00907501	0.601102	0.0445466	0.637925
ENSG00000137965	IFI44	1.74017	0.000790089	0.00603882	0.97137	0.0188092	0.0503566	0.768802	0.120105	0.696066
ENSG00000137959	IFI44L	2.0428	0.00166447	0.0101724	0.924651	0.069432	0.137777	1.11815	0.0710745	0.673228
ENSG00000126709	IFI6	1.2701	0.004891	0.0221488	0.604689	0.0990713	0.180248	0.665412	0.12963	0.705132
ENSG00000115267	IFIH1	1.12698	0.000288331	0.00294825	0.72925	0.00417939	0.015917	0.39773	0.186862	0.733064
ENSG00000119922	IFIT2	1.12944	0.00654238	0.0272816	0.319734	0.345331	0.466524	0.809705	0.0479054	0.649124
ENSG00000119917	IFIT3	1.53517	0.0013074	0.00852089	0.825435	0.031598	0.0753006	0.709734	0.12229	0.696066
ENSG00000185885	IFITM1	1.1658	1.72e-06	8.29e-05	0.81403	4.5e-05	0.000556422	0.351772	0.134983	0.709129
ENSG00000142089	IFITM3	1.25491	0.0026678	0.0142376	0.953571	0.00522758	0.0189257	0.301341	0.452303	0.845395
ENSG00000136231	IGF2BP3	1.27114	0.000256649	0.00271717	1.19675	2.7e-05	0.00039414	0.0743931	0.823883	0.962219
ENSG00000211891	IGHE	-0.429206	0.433816	0.572462	-1.15605	0.0155608	0.0434873	0.72684	0.201018	0.740128
ENSG00000211892	IGHG4	-1.51276	0.0148928	0.0495801	-0.301258	0.579963	0.684148	-1.2115	0.0515065	0.655077
ENSG00000211976	IGHV3-73	0.347703	0.427218	0.566458	1.26014	0.000828511	0.00466296	-0.912432	0.0341439	0.622557
ENSG00000240382	IGKV1-17	0.352154	0.418884	0.559431	1.04298	0.00495608	0.0181714	-0.690829	0.10371	0.682838
ENSG00000241294	IGKV2-24	-0.261613	0.547103	0.673869	1.02721	0.0065786	0.0224855	-1.28882	0.00260892	0.531352
ENSG00000211663	IGLV3-19	0.103472	0.800334	0.871261	1.10044	0.0017845	0.00827194	-0.996972	0.0125979	0.582106
ENSG00000211637	IGLV4-69	-1.48434	0.00203128	0.0117307	0.7456	0.0790567	0.15166	-2.22994	3.94e-06	0.0239529
ENSG00000211640	IGLV6-57	-0.171219	0.733862	0.822098	1.12767	0.00995998	0.0308222	-1.29889	0.0086052	0.575614
ENSG00000164136	IL15	1.18464	4.53e-08	7.26e-06	0.841341	1.97e-06	6.07e-05	0.343299	0.101871	0.682838
ENSG00000134470	IL15RA	1.16092	9.06e-11	1.1e-07	0.74494	3.37e-07	1.78e-05	0.415978	0.0169604	0.598562
ENSG00000197272	IL27	2.11801	3.16e-07	2.87e-05	1.50781	3.58e-06	9.43e-05	0.610204	0.119296	0.696066
ENSG00000125347	IRF1	1.04448	3.27e-09	1.17e-06	0.825498	1.36e-08	2.3e-06	0.218985	0.199295	0.740128
ENSG00000185507	IRF7	1.14005	0.000103666	0.00144317	0.669813	0.00530426	0.0191067	0.470237	0.09925	0.682838
ENSG00000187608	ISG15	1.92564	0.000831771	0.00623598	0.488751	0.2794	0.398195	1.43689	0.0105143	0.575614
ENSG00000101230	ISM1	-1.06515	0.00383166	0.0186271	-0.582855	0.0706428	0.139542	-0.482299	0.191617	0.739583
ENSG00000005961	ITGA2B	1.19789	7.65e-05	0.00117702	1.29724	2.12e-07	1.31e-05	-0.0993501	0.729831	0.940739
ENSG00000135424	ITGA7	1.1993	1.06e-05	0.000290269	0.961764	1.49e-05	0.000255361	0.237539	0.367975	0.819712
ENSG00000096968	JAK2	1.17864	1.95e-07	2.04e-05	1.02669	3.38e-08	4.19e-06	0.151949	0.484123	0.861577
ENSG00000132465	JCHAIN	-0.0762172	0.851728	0.907039	1.01744	0.00386234	0.0150065	-1.09366	0.00617958	0.562726
ENSG00000157551	KCNJ15	1.25058	1.22e-06	6.78e-05	1.43677	1.52e-11	1.84e-08	-0.186189	0.444552	0.843602
ENSG00000123700	KCNJ2	1.18183	7.29e-08	1e-05	0.867021	1.4e-06	4.85e-05	0.314809	0.136834	0.709129
ENSG00000156113	KCNMA1	2.52298	8.94e-06	0.000258501	2.40738	1.03e-07	8.46e-06	0.115599	0.822793	0.961998
ENSG00000240403	KIR3DL2	-0.516701	0.152963	0.268528	-1.00082	0.0014525	0.00711227	0.484118	0.190887	0.739583
ENSG00000104892	KLC3	1.21325	0.00411015	0.019582	1.06127	0.00217237	0.00964018	0.151982	0.708126	0.933086
ENSG00000102554	KLF5	1.03117	0.000277863	0.00287015	0.939683	5.76e-05	0.000661863	0.0914831	0.739413	0.942471
ENSG00000130487	KLHDC7B	1.15842	2.32e-06	0.000102873	0.783163	9.27e-05	0.000925999	0.375261	0.114709	0.693564
ENSG00000185909	KLHDC8B	1.20029	6.76e-07	4.47e-05	1.04742	1.24e-07	9.55e-06	0.152865	0.509659	0.868805
ENSG00000164344	KLKB1	-1.03419	0.000762413	0.00591271	-0.329042	0.220968	0.333301	-0.705149	0.0214873	0.604531
ENSG00000205809	KLRC2	-1.3525	0.00564706	0.0245205	-1.38903	0.00141392	0.00694855	0.036531	0.941693	0.986358
ENSG00000171798	KNDC1	-0.646628	0.128903	0.237614	-1.21243	0.00115266	0.00595835	0.565801	0.199011	0.740128
ENSG00000183762	KREMEN1	2.01963	1.89e-08	3.71e-06	1.73407	1.65e-09	4.89e-07	0.285563	0.38879	0.825715
ENSG00000167768	KRT1	0.468854	0.331912	0.474715	1.00836	0.0137406	0.0396387	-0.539504	0.249655	0.768285
ENSG00000078081	LAMP3	1.72807	0.0013048	0.00850847	0.582578	0.171057	0.273966	1.14549	0.0283589	0.618135
ENSG00000002549	LAP3	1.56137	1.2e-05	0.0003123	0.860621	0.00266342	0.0112335	0.700746	0.0407264	0.63561
ENSG00000148346	LCN2	1.062	0.0170528	0.054952	1.51849	4.45e-05	0.000551938	-0.456491	0.279136	0.790574
ENSG00000204001	LCN8	-1.83635	0.0152951	0.0504776	-1.68916	0.0129981	0.0379739	-0.147185	0.84895	0.968467
ENSG00000138795	LEF1	-1.00563	3e-07	2.81e-05	-0.460947	0.00719606	0.0240224	-0.544683	0.00588233	0.562726
ENSG00000108679	LGALS3BP	1.51524	1.22e-06	6.78e-05	1.06727	2.36e-05	0.000357671	0.447971	0.13232	0.70709
ENSG00000145685	LHFPL2	1.84839	1.84e-08	3.67e-06	1.64922	4.64e-10	1.95e-07	0.199174	0.514161	0.87041
ENSG00000186818	LILRB4	1.07336	9.34e-07	5.62e-05	0.868722	1.4e-06	4.85e-05	0.204634	0.332988	0.80911
ENSG00000106683	LIMK1	1.06986	3.4e-09	1.18e-06	0.880937	3.37e-09	8.2e-07	0.188923	0.279576	0.790574
ENSG00000182541	LIMK2	1.10807	1.52e-07	1.71e-05	0.782354	6.27e-06	0.000140431	0.32572	0.110669	0.688351
ENSG00000204020	LIPN	1.03143	0.000695743	0.005508	0.545535	0.028284	0.069214	0.485898	0.102933	0.682838
ENSG00000175445	LPL	-1.68934	0.00277873	0.014637	-1.00144	0.0453268	0.0995588	-0.687896	0.225939	0.758932
ENSG00000188906	LRRK2	1.08937	7.29e-07	4.64e-05	0.901558	6.32e-07	2.8e-05	0.187813	0.375413	0.822071
ENSG00000175928	LRRN1	1.14414	0.000546797	0.00460126	0.693973	0.00991995	0.0307453	0.450169	0.163654	0.72186
ENSG00000173114	LRRN3	-1.489	0.000372362	0.00352874	-0.639256	0.0820607	0.156115	-0.84974	0.0433109	0.637599
ENSG00000012223	LTF	1.51661	0.00907715	0.0346458	1.9122	6.96e-05	0.000759027	-0.39559	0.463007	0.84937
ENSG00000160932	LY6E	1.26104	0.00111668	0.00765937	0.818892	0.00941414	0.0295423	0.442144	0.236074	0.76287
ENSG00000197353	LYPD2	-0.752474	0.077424	0.163587	-1.11381	0.0028583	0.0118419	0.361332	0.408902	0.832101
ENSG00000135525	MAP7	-1.04892	7.73e-05	0.00118184	-0.768284	0.000949638	0.00516519	-0.280638	0.294466	0.795882
ENSG00000019169	MARCO	2.11936	1.71e-06	8.29e-05	1.54068	1.11e-05	0.000206948	0.578679	0.159664	0.719033
ENSG00000183019	MCEMP1	0.836448	0.00184674	0.010903	1.12251	5.77e-07	2.67e-05	-0.286063	0.268533	0.781804
ENSG00000144893	MED12L	1.23532	0.000118584	0.00159334	0.898321	0.000510872	0.00319768	0.336995	0.28094	0.791099
ENSG00000170439	METTL7B	3.75443	1.45e-05	0.000356319	3.49493	2.37e-07	1.41e-05	0.259499	0.728539	0.9403
ENSG00000169026	MFSD7	1.05487	9.57e-07	5.68e-05	0.727961	3.77e-05	0.000497515	0.326909	0.118378	0.696066
ENSG00000257743	MGAM2	1.61433	4.34e-05	0.000789776	0.850051	0.00708093	0.0237554	0.764277	0.0440821	0.637925
ENSG00000271447	MMP28	-1.25009	0.000103331	0.00144024	-0.646072	0.0223258	0.0576195	-0.604016	0.0606864	0.667468
ENSG00000118113	MMP8	1.29258	0.0325245	0.0882207	2.12343	3.03e-05	0.000424319	-0.830855	0.139974	0.709129
ENSG00000100985	MMP9	0.911485	0.005563	0.024288	1.40475	3.52e-07	1.84e-05	-0.493266	0.115288	0.693564
ENSG00000138722	MMRN1	0.447259	0.135072	0.246218	1.03544	4.55e-05	0.000560055	-0.58818	0.0439109	0.637599
ENSG00000155363	MOV10	1.09027	5.42e-06	0.00017909	0.683277	0.000509399	0.00319438	0.40699	0.0805036	0.681665
ENSG00000005381	MPO	1.16721	0.00287568	0.014992	1.06915	0.000888901	0.00492115	0.0980623	0.793889	0.954096
ENSG00000110079	MS4A4A	1.1007	9.43e-05	0.0013622	0.753053	0.00108823	0.00573228	0.347647	0.205039	0.74208
ENSG00000038945	MSR1	1.67775	8.62e-06	0.000252641	1.17372	0.000101745	0.000984916	0.504024	0.160697	0.719145
ENSG00000148450	MSRB2	1.05273	1.02e-07	1.24e-05	1.02918	2.89e-10	1.46e-07	0.0235457	0.901588	0.979737
ENSG00000125148	MT2A	1.32396	8.88e-05	0.00131506	0.476979	0.0807473	0.154147	0.84698	0.0103769	0.575614
ENSG00000185499	MUC1	1.15724	1.84e-06	8.63e-05	0.703545	0.000343184	0.00237806	0.453691	0.057124	0.66537
ENSG00000162576	MXRA8	-1.08501	0.0151497	0.0501199	-1.31396	0.000852661	0.00477458	0.228947	0.616104	0.909141
ENSG00000101335	MYL9	1.2783	0.00052407	0.00446874	1.23171	4.69e-05	0.000571612	0.046592	0.8942	0.978297
ENSG00000138119	MYOF	1.64775	2.23e-08	4.24e-06	1.28471	6.42e-08	6.3e-06	0.36304	0.191703	0.739583
ENSG00000249437	NAIP	1.38393	3.62e-07	3.1e-05	0.874228	7.17e-05	0.000772893	0.509703	0.0517092	0.655077
ENSG00000101004	NINL	-1.16279	0.00093949	0.00675578	-1.06264	0.000599795	0.0036442	-0.100154	0.778669	0.950506
ENSG00000183691	NOG	-1.40588	1.56e-06	7.9e-05	-0.753945	0.00341813	0.013686	-0.651935	0.0268207	0.61735
ENSG00000170485	NPAS2	-1.02595	7.02e-05	0.00111104	-0.626306	0.00566258	0.0200764	-0.399646	0.122313	0.696066
ENSG00000124785	NRN1	2.75532	2.92e-07	2.77e-05	2.35319	2.16e-08	3.13e-06	0.402125	0.404553	0.830532
ENSG00000168824	NSG1	-0.697861	0.0325642	0.088289	-1.02489	0.000335985	0.00234436	0.327028	0.329509	0.808458
ENSG00000196358	NTNG2	1.12513	1.61e-06	7.92e-05	0.633666	0.000956302	0.00519013	0.491464	0.0312805	0.620366
ENSG00000089127	OAS1	1.37672	0.000558477	0.00468013	0.881062	0.0064814	0.022247	0.495659	0.196066	0.740128
ENSG00000111335	OAS2	1.00774	0.00775355	0.030862	0.525224	0.0912869	0.169611	0.482515	0.192263	0.739634
ENSG00000111331	OAS3	1.55273	0.00284241	0.0148854	0.515241	0.215807	0.327343	1.03749	0.040837	0.63561
ENSG00000135114	OASL	1.28894	0.0022609	0.0126427	0.441912	0.196239	0.304493	0.847029	0.0405083	0.635187
ENSG00000177989	ODF3B	1.67917	1.36e-09	7.51e-07	0.973489	1.12e-05	0.000208875	0.705677	0.00763272	0.575614
ENSG00000102837	OLFM4	2.42479	0.000237734	0.00257362	2.17597	3.25e-05	0.000449947	0.248824	0.676102	0.924984
ENSG00000173391	OLR1	0.730643	0.246645	0.381489	1.53646	0.00390377	0.0151085	-0.805819	0.18415	0.73253
ENSG00000099985	OSM	1.16878	1.55e-05	0.000375404	0.82024	0.000206051	0.00163871	0.348542	0.183423	0.732007
ENSG00000115155	OTOF	2.13661	0.00108826	0.0075582	1.48591	0.00399012	0.0153742	0.650694	0.284956	0.793803
ENSG00000174944	P2RY14	1.84109	2.94e-07	2.78e-05	1.57105	5.37e-08	5.84e-06	0.270037	0.419503	0.837296
ENSG00000171631	P2RY6	1.08512	0.000214908	0.00239688	0.471016	0.0476064	0.103534	0.614103	0.0337733	0.622557
ENSG00000173193	PARP14	1.27032	1.14e-05	0.000305149	0.901354	0.000135121	0.00119938	0.368966	0.184856	0.733064
ENSG00000138496	PARP9	1.22178	7.4e-07	4.69e-05	0.923354	4.8e-06	0.000115872	0.298422	0.208407	0.745642
ENSG00000197646	PDCD1LG2	4.09966	5.85e-11	8.9e-08	2.57248	1.62e-08	2.53e-06	1.52718	0.0055403	0.562726
ENSG00000160191	PDE9A	-1.21116	1.07e-05	0.0002914	-0.52502	0.0296643	0.071789	-0.686137	0.0128345	0.582106
ENSG00000242265	PEG10	-1.07246	0.00163981	0.0100469	-1.14921	0.00012271	0.00111929	0.0767519	0.823248	0.961998
ENSG00000008438	PGLYRP1	1.06681	0.00140432	0.00896996	0.976562	0.000392569	0.0026246	0.0902499	0.77881	0.950506
ENSG00000122733	PHF24	-1.37579	0.0009051	0.00658409	-1.01996	0.00525611	0.0189894	-0.355831	0.395238	0.827487
ENSG00000155629	PIK3AP1	1.03867	6.43e-07	4.38e-05	0.780747	5.49e-06	0.000128183	0.257919	0.201774	0.740128
ENSG00000100558	PLEK2	0.676706	0.0652584	0.144192	1.04611	0.000688464	0.00405481	-0.369401	0.298984	0.798206
ENSG00000188313	PLSCR1	1.40516	1.24e-05	0.000322384	0.973626	0.000189345	0.00154125	0.431529	0.161016	0.719527
ENSG00000198753	PLXNB3	0.800452	0.0346671	0.092022	1.08953	0.000574471	0.00351088	-0.289076	0.43332	0.840987
ENSG00000140464	PML	1.20808	2.08e-06	9.5e-05	0.671095	0.00122276	0.00622273	0.536982	0.0297768	0.618135
ENSG00000174348	PODN	-1.03833	0.00804236	0.0316902	-0.623651	0.0693788	0.137716	-0.414676	0.293502	0.795882
ENSG00000184500	PROS1	0.845575	0.011474	0.0408758	1.04271	0.000182166	0.00149507	-0.197131	0.542665	0.882659
ENSG00000135378	PRRG4	1.41096	5.58e-08	8.09e-06	0.953075	5.91e-06	0.000135268	0.457889	0.0661171	0.673228
ENSG00000167371	PRRT2	-1.00669	0.000480364	0.00419302	-0.779821	0.00199399	0.0090029	-0.226873	0.433614	0.841143
ENSG00000196415	PRTN3	2.42231	0.000264989	0.00277247	1.86126	0.000337299	0.00234647	0.561046	0.35969	0.815733
ENSG00000106772	PRUNE2	0.71025	0.0905669	0.184253	1.028	0.00346067	0.01382	-0.317752	0.435071	0.841902
ENSG00000240065	PSMB9	1.04806	2.69e-08	4.89e-06	0.712181	4.31e-06	0.000108685	0.335883	0.0663844	0.673228
ENSG00000152229	PSTPIP2	1.58012	1.21e-10	1.18e-07	1.48149	1.19e-13	4.81e-10	0.0986288	0.668434	0.920808
ENSG00000139832	RAB20	1.29159	4.21e-07	3.37e-05	1.08677	1.88e-07	1.24e-05	0.204821	0.402268	0.82967
ENSG00000179331	RAB39A	1.36892	0.000386234	0.00361298	0.837036	0.00682024	0.0230886	0.531888	0.159089	0.719033
ENSG00000154917	RAB6B	0.934492	0.00440346	0.0205924	1.17331	1.73e-05	0.00028739	-0.238815	0.450045	0.845347
ENSG00000076864	RAP1GAP	2.90154	1.17e-05	0.000310082	2.45897	1.92e-06	6.01e-05	0.442568	0.450694	0.845395
ENSG00000134193	REG4	-1.39271	0.00210202	0.0119857	-1.03395	0.00964427	0.0301072	-0.358759	0.430872	0.839602
ENSG00000129667	RHBDF2	1.07077	3.27e-08	5.77e-06	0.700554	1.06e-05	0.000202846	0.370219	0.0490713	0.651856
ENSG00000188672	RHCE	0.622013	0.141103	0.25373	1.14977	0.00120649	0.00615712	-0.527752	0.201759	0.740128
ENSG00000175643	RMI2	2.32096	4.86e-08	7.37e-06	1.67191	5.41e-07	2.54e-05	0.649042	0.0998225	0.682838
ENSG00000173821	RNF213	1.07192	2.37e-05	0.00051028	0.542487	0.00904733	0.0286389	0.529431	0.0325403	0.622557
ENSG00000282988	RP1-34B20.21	1.36086	2.16e-05	0.0004754	1.31721	4.51e-07	2.21e-05	0.0436435	0.887073	0.977061
ENSG00000197728	RPS26	-1.16205	0.00483963	0.021998	-0.386742	0.283687	0.402461	-0.775308	0.0614074	0.667468
ENSG00000134321	RSAD2	2.12166	0.00146854	0.00929234	0.596269	0.249777	0.365562	1.52539	0.0182357	0.598562
ENSG00000136514	RTP4	2.03755	1.07e-08	2.33e-06	1.32112	2.7e-06	7.64e-05	0.71643	0.0320828	0.621629
ENSG00000188011	RTP5	-0.738938	0.0322917	0.087785	-1.32755	1.17e-05	0.000214928	0.588615	0.0973619	0.682838
ENSG00000188282	RUFY4	1.80219	2.32e-08	4.3e-06	1.28756	5.97e-07	2.71e-05	0.51463	0.0915177	0.682838
ENSG00000163221	S100A12	0.721221	0.00479152	0.0218446	1.18848	3.33e-08	4.19e-06	-0.46726	0.0573076	0.66537
ENSG00000143546	S100A8	0.921609	0.00019509	0.00225224	1.07127	1.95e-07	1.26e-05	-0.149664	0.528812	0.877538
ENSG00000163220	S100A9	0.894241	1.55e-05	0.000374643	1.0042	5.45e-09	1.21e-06	-0.10996	0.580995	0.897688
ENSG00000160307	S100B	-1.58114	0.00482153	0.0219403	-0.495459	0.31431	0.435021	-1.08568	0.0534623	0.657672
ENSG00000167100	SAMD14	0.864067	0.0069307	0.0284812	1.10755	3.41e-05	0.000464848	-0.243483	0.431234	0.839622
ENSG00000020577	SAMD4A	1.47039	2.1e-05	0.000466345	1.04731	0.000180146	0.00148611	0.423076	0.200881	0.740128
ENSG00000177409	SAMD9L	1.44681	1.11e-06	6.26e-05	0.928083	0.000112154	0.00105626	0.518723	0.0684357	0.673228
ENSG00000074660	SCARF1	1.74923	7.5e-09	1.83e-06	1.52391	4.49e-10	1.95e-07	0.225323	0.425222	0.838047
ENSG00000130489	SCO2	1.75845	3.7e-08	6.25e-06	1.21416	2.06e-06	6.27e-05	0.544299	0.0712126	0.673228
ENSG00000115884	SDC1	0.848713	0.211484	0.340704	1.7645	0.00230918	0.0100891	-0.915788	0.158299	0.719033
ENSG00000169439	SDC2	-0.96708	0.00167603	0.0102225	-1.05024	9.91e-05	0.000964913	0.0831642	0.789855	0.952781
ENSG00000162512	SDC3	2.29003	1.5e-09	7.58e-07	1.89139	3e-10	1.46e-07	0.398644	0.25132	0.768499
ENSG00000141574	SECTM1	1.3923	1.74e-09	8.07e-07	0.92151	9.02e-07	3.61e-05	0.470789	0.033854	0.622557
ENSG00000143416	SELENBP1	0.710381	0.0996269	0.197662	1.20632	0.000900234	0.00496382	-0.495941	0.231665	0.762347
ENSG00000108387	SEPT4	3.0973	6.38e-10	4.09e-07	2.34891	1.09e-09	3.57e-07	0.74839	0.0919893	0.682838
ENSG00000242550	SERPINB10	0.947207	0.0375343	0.0976775	1.34928	0.000355658	0.00243571	-0.402073	0.361632	0.816693
ENSG00000149131	SERPING1	3.09664	1.76e-09	8.07e-07	1.99679	3.26e-07	1.74e-05	1.09985	0.0172635	0.598562
ENSG00000088827	SIGLEC1	1.42226	0.0142018	0.0479755	0.35185	0.450641	0.569409	1.07041	0.0604731	0.667468
ENSG00000161640	SIGLEC11	1.40564	0.0126981	0.0441079	0.991061	0.0301839	0.0727571	0.414577	0.445088	0.843602
ENSG00000254415	SIGLEC14	0.521883	0.292786	0.432882	1.0911	0.00939245	0.0294859	-0.569215	0.235384	0.76287
ENSG00000105501	SIGLEC5	0.699546	0.00232064	0.0128528	1.02584	1.01e-07	8.39e-06	-0.326291	0.143235	0.709129
ENSG00000105366	SIGLEC8	-0.697007	0.0774615	0.163638	-1.05461	0.00231788	0.0101098	0.357601	0.378848	0.822071
ENSG00000158714	SLAMF8	1.80079	9.37e-09	2.15e-06	1.44813	8.97e-09	1.87e-06	0.352663	0.231157	0.762347
ENSG00000174326	SLC16A11	-0.73714	0.0109455	0.0395676	-1.10278	1.04e-05	0.000200245	0.365637	0.209757	0.745642
ENSG00000112053	SLC26A8	1.5309	9.56e-08	1.2e-05	1.37933	3.33e-09	8.2e-07	0.151573	0.575974	0.896328
ENSG00000004939	SLC4A1	0.967663	0.0152012	0.0502494	1.35356	4.84e-05	0.000583246	-0.385894	0.309534	0.801233
ENSG00000111181	SLC6A12	1.70441	4.01e-07	3.27e-05	1.55972	1.03e-08	1.92e-06	0.144697	0.646065	0.916678
ENSG00000130821	SLC6A8	0.949554	0.00394335	0.0189505	1.02938	0.000166981	0.00140708	-0.079821	0.801124	0.956042
ENSG00000196517	SLC6A9	1.25276	0.00134674	0.00868885	0.78772	0.0126393	0.0371036	0.465044	0.222422	0.754338
ENSG00000082014	SMARCD3	1.3414	1.41e-11	4.28e-08	1.33977	1.92e-16	1.49e-12	0.00162885	0.993091	0.997518
ENSG00000166002	SMCO4	1.15778	3.28e-06	0.000126563	1.05122	2.78e-07	1.57e-05	0.106566	0.65555	0.917242
ENSG00000145335	SNCA	0.393704	0.243927	0.378543	1.03265	0.000323477	0.00228708	-0.638949	0.0513618	0.655077
ENSG00000185338	SOCS1	2.05413	5.59e-07	4.02e-05	1.26112	9.68e-05	0.000951786	0.793009	0.0400456	0.632103
ENSG00000184557	SOCS3	1.27081	1.18e-05	0.000310234	0.776415	0.00100802	0.00539857	0.494393	0.0777753	0.678998
ENSG00000134243	SORT1	1.19229	9.33e-09	2.15e-06	1.05607	5.83e-10	2.29e-07	0.136217	0.493402	0.865882
ENSG00000186583	SPATC1	0.987482	0.00899753	0.0344174	1.21619	9.99e-05	0.0009713	-0.228712	0.536164	0.88097
ENSG00000196141	SPATS2L	1.61951	0.000142332	0.00180985	0.583935	0.0850881	0.160545	1.03558	0.0123743	0.582106
ENSG00000182557	SPNS3	-0.488469	0.111328	0.214138	-1.03079	0.000117355	0.00108509	0.54232	0.0867349	0.682026
ENSG00000070182	SPTB	0.652589	0.0463663	0.11304	1.20042	1.42e-05	0.00024784	-0.547835	0.0827256	0.681665
ENSG00000115415	STAT1	1.67179	2.04e-09	8.26e-07	1.23333	3.9e-08	4.7e-06	0.438456	0.0959878	0.682838
ENSG00000170581	STAT2	1.1192	7.25e-06	0.000221748	0.712714	0.000489458	0.00310517	0.406486	0.0929463	0.682838
ENSG00000135604	STX11	1.03627	6.42e-07	4.38e-05	0.702941	4.02e-05	0.000518181	0.33333	0.0991988	0.682838
ENSG00000198829	SUCNR1	1.09863	0.0158378	0.0518338	1.16114	0.00188783	0.00863252	-0.0625174	0.887514	0.977061
ENSG00000168394	TAP1	1.35692	4.09e-09	1.31e-06	0.964087	2.79e-07	1.57e-05	0.392828	0.0756118	0.678998
ENSG00000204267	TAP2	1.05266	1.51e-10	1.18e-07	0.665627	8.15e-07	3.39e-05	0.387036	0.0154671	0.595065
ENSG00000185339	TCN2	1.86089	1.66e-08	3.48e-06	1.37469	1.81e-07	1.2e-05	0.486208	0.116628	0.694043
ENSG00000105967	TFEC	1.14097	3.62e-05	0.000697537	0.90791	6.18e-05	0.000703238	0.233065	0.381651	0.823099
ENSG00000198959	TGM2	1.87943	1.34e-05	0.000339155	1.34853	9e-05	0.000909056	0.530898	0.190978	0.739583
ENSG00000145365	TIFA	1.53339	1.46e-09	7.58e-07	1.31317	1.74e-10	1.01e-07	0.220221	0.358331	0.815525
ENSG00000134809	TIMM10	1.86652	6.89e-09	1.75e-06	1.43113	2.8e-08	3.74e-06	0.435391	0.14907	0.71382
ENSG00000187554	TLR5	1.17696	1e-07	1.23e-05	1.08993	1.95e-09	5.65e-07	0.087023	0.680949	0.927177
ENSG00000146859	TMEM140	1.16626	1.7e-07	1.85e-05	0.765607	2.71e-05	0.000394768	0.400658	0.0633323	0.673037
ENSG00000180061	TMEM150B	1.17422	4.13e-06	0.000149045	0.917868	1.1e-05	0.000206948	0.256356	0.297473	0.798206
ENSG00000171729	TMEM51	1.50669	2.76e-05	0.000568475	1.1821	4.17e-05	0.000529146	0.324588	0.348706	0.812571
ENSG00000167105	TMEM92	2.03624	0.000531047	0.00451242	2.17011	4.18e-06	0.000105979	-0.133872	0.808581	0.958694
ENSG00000123610	TNFAIP6	1.88377	1.23e-06	6.78e-05	1.2369	6.23e-05	0.000703759	0.646865	0.0770922	0.678998
ENSG00000121858	TNFSF10	1.12622	1.78e-05	0.000412092	0.883704	4.15e-05	0.000528421	0.242519	0.337721	0.810442
ENSG00000102524	TNFSF13B	1.01104	9.86e-05	0.00139621	0.553317	0.00949652	0.0297296	0.457719	0.0711338	0.673228
ENSG00000181634	TNFSF15	1.17366	0.00123619	0.00818389	1.06662	0.000315894	0.00225022	0.107033	0.762998	0.945313
ENSG00000171368	TPPP	-0.277949	0.419643	0.560199	-1.09535	0.000226329	0.00175636	0.8174	0.0216614	0.604531
ENSG00000255569	TRAV1-1	-1.10081	0.00206978	0.0118741	-0.75493	0.0157221	0.0437992	-0.345883	0.335117	0.809713
ENSG00000211784	TRAV10	-1.01011	0.000378481	0.00355351	-0.643182	0.00967222	0.0301619	-0.366932	0.193027	0.739634
ENSG00000211796	TRAV16	-1.00111	4.56e-06	0.000157782	-0.780609	4.02e-05	0.000518181	-0.220498	0.30865	0.801233
ENSG00000211806	TRAV25	-1.1932	0.000771147	0.00594257	-1.10589	0.000398949	0.00265704	-0.0873157	0.807115	0.958331
ENSG00000276405	TRBV13	-1.04314	0.000572539	0.00474568	-0.828242	0.0017667	0.00821443	-0.214894	0.478278	0.859673
ENSG00000276819	TRBV15	-0.782791	0.0500914	0.119115	-1.18156	0.000744991	0.00428	0.398774	0.331485	0.80887
ENSG00000237702	TRBV3-1	-1.13797	7.07e-07	4.58e-05	-0.786008	9.34e-05	0.000929758	-0.351967	0.126438	0.700909
ENSG00000211710	TRBV4-1	-1.08013	0.00120695	0.0080516	-0.801284	0.0062046	0.0215031	-0.27885	0.408502	0.832101
ENSG00000230099	TRBV5-4	-1.03405	1.61e-05	0.000385966	-0.634119	0.00241529	0.0104254	-0.399928	0.0960482	0.682838
ENSG00000211804	TRDV1	-1.24639	0.000429918	0.00387212	-0.818429	0.00841178	0.0270779	-0.427961	0.22971	0.761245
ENSG00000211821	TRDV2	-1.29448	0.012441	0.0434383	-1.72351	0.000207759	0.00164481	0.429021	0.424567	0.837744
ENSG00000132274	TRIM22	1.40807	5.75e-07	4.05e-05	0.908053	6.94e-05	0.000758432	0.500018	0.0643235	0.673228
ENSG00000121236	TRIM6	1.43033	0.00124153	0.00821032	1.29184	0.000348982	0.00240046	0.138493	0.743971	0.943738
ENSG00000111199	TRPV4	1.47791	2.55e-06	0.000109712	1.2705	6.03e-07	2.73e-05	0.207416	0.498808	0.867442
ENSG00000175894	TSPEAR	-1.34729	0.0045319	0.0210073	-0.807963	0.0527469	0.111915	-0.539329	0.259447	0.775024
ENSG00000187862	TTC24	-1.23042	9.23e-07	5.59e-05	-0.795471	0.00029935	0.00215532	-0.434944	0.0853537	0.682026
ENSG00000025708	TYMP	1.29627	2.73e-09	1.07e-06	0.841533	2.1e-06	6.35e-05	0.454738	0.0303308	0.618135
ENSG00000156587	UBE2L6	1.42545	3.42e-07	3.03e-05	1.07011	2.44e-06	7.12e-05	0.355342	0.182559	0.731166
ENSG00000168899	VAMP5	1.87219	5.02e-09	1.45e-06	1.40858	3.76e-08	4.57e-06	0.463606	0.122122	0.696066
ENSG00000075399	VPS9D1	1.27317	3.26e-10	2.34e-07	0.942016	1.2e-08	2.12e-06	0.331156	0.0887332	0.682026
ENSG00000140105	WARS	1.77966	3.37e-07	3.02e-05	1.48127	1.34e-07	9.78e-06	0.298392	0.359845	0.815836
ENSG00000085449	WDFY1	1.12953	4.74e-07	3.62e-05	0.876558	1.91e-06	6.01e-05	0.252975	0.24228	0.766521
ENSG00000095397	WHRN	0.277458	0.106371	0.207224	-0.761829	1.12e-07	9.06e-06	1.03929	3.28e-09	3.99e-05
ENSG00000132530	XAF1	1.26561	0.000254096	0.00270502	0.773233	0.00605924	0.0211439	0.492378	0.140769	0.709129
ENSG00000173578	XCR1	-1.26696	3.48e-05	0.000680386	-1.26873	2.51e-06	7.27e-05	0.0017668	0.995453	0.998473
ENSG00000047597	XK	0.755328	0.00403141	0.0192899	1.3166	2.7e-09	7e-07	-0.561271	0.0264241	0.61735
ENSG00000114127	XRN1	1.20047	1.27e-06	6.92e-05	0.804105	7.13e-05	0.000769862	0.396364	0.0977439	0.682838
ENSG00000060138	YBX3	0.596101	0.0751356	0.159834	1.02232	0.000294263	0.00213314	-0.426223	0.188264	0.734466
ENSG00000124256	ZBP1	1.18191	2.59e-05	0.000544411	0.548307	0.0166595	0.0458211	0.633604	0.0208437	0.604531
ENSG00000163958	ZDHHC19	1.6854	1.1e-05	0.000296056	0.8773	0.00405089	0.0155542	0.808099	0.0285366	0.618135
ENSG00000138311	ZNF365	-1.1342	0.00152432	0.00952697	-1.30463	3.72e-05	0.000494847	0.170427	0.639196	0.915804
ENSG00000124613	ZNF391	-1.06694	5.99e-05	0.000993052	-0.816203	0.000448084	0.00290788	-0.250734	0.344447	0.811814
ENSG00000182983	ZNF662	-1.17668	5.73e-06	0.000185855	-0.602103	0.00820601	0.0265772	-0.574579	0.0262442	0.61735
