# Supplementary material for: A modular transcriptional signature identifies phenotypic heterogeneity of human tuberculosis infection
Source: Nat Commun. 2018 Jun 19;9:2308. doi: 10.1038/s41467-018-04579-w (PMC6008327; doi:10.1038/s41467-018-04579-w)
Supplement: Supplementary file 4 — Supplementary Data 2 [file 41467_2018_4579_MOESM4_ESM.xlsx]

## Sheet: Supplementary Data 2
Supplementary Data 2. List of co-expressed genes in the 23 modules derived using WGCNA from combined Berry London & South Africa cohorts.
Module	Gene	Ensembl ID
Black	ABCA1	ENSG00000165029
Black	ACAP2	ENSG00000114331
Black	ACER2	ENSG00000177076
Black	ACSL4	ENSG00000068366
Black	ACVR1C	ENSG00000123612
Black	AKAP7	ENSG00000118507
Black	ALG11	ENSG00000253710
Black	ANKHD1	ENSG00000131503
Black	ANKRD34B	ENSG00000189127
Black	AP1S2	ENSG00000182287
Black	APLF	ENSG00000169621
Black	ARHGAP11A	ENSG00000198826
Black	ARL5A	ENSG00000162980
Black	ATG4C	ENSG00000125703
Black	ATP11A	ENSG00000068650
Black	B3GALNT2	ENSG00000162885
Black	BACE1	ENSG00000186318
Black	BACH1	ENSG00000156273
Black	BARD1	ENSG00000138376
Black	BMI1	ENSG00000168283
Black	BORCS7	ENSG00000166275
Black	BRWD3	ENSG00000165288
Black	BTBD3	ENSG00000132640
Black	CCDC170	ENSG00000120262
Black	CCDC18	ENSG00000122483
Black	CCP110	ENSG00000103540
Black	CEP170	ENSG00000143702
Black	CEP57L1	ENSG00000183137
Black	CHD1	ENSG00000153922
Black	CHURC1	ENSG00000258289
Black	CPEB2	ENSG00000137449
Black	CPEB3	ENSG00000107864
Black	CPEB4	ENSG00000113742
Black	CPM	ENSG00000135678
Black	CPNE8	ENSG00000139117
Black	CREBRF	ENSG00000164463
Black	CSMD1	ENSG00000183117
Black	CTTNBP2NL	ENSG00000143079
Black	DDX3Y	ENSG00000067048
Black	DFNA5	ENSG00000105928
Black	DICER1	ENSG00000100697
Black	DNA2	ENSG00000138346
Black	DNAJB4	ENSG00000162616
Black	DOCK7	ENSG00000116641
Black	DST	ENSG00000151914
Black	EBLN2	ENSG00000255423
Black	ECT2	ENSG00000114346
Black	EDEM3	ENSG00000116406
Black	EHHADH	ENSG00000113790
Black	ENTPD7	ENSG00000198018
Black	EOGT	ENSG00000163378
Black	ERV3-1	ENSG00000213462
Black	FAM160B1	ENSG00000151553
Black	FAM228B	ENSG00000219626
Black	FEM1C	ENSG00000145780
Black	FGD6	ENSG00000180263
Black	FMR1	ENSG00000102081
Black	FNBP1L	ENSG00000137942
Black	FNDC3A	ENSG00000102531
Black	FNDC3B	ENSG00000075420
Black	FOXN2	ENSG00000170802
Black	FYB	ENSG00000082074
Black	GMFB	ENSG00000197045
Black	GNA13	ENSG00000120063
Black	GNB4	ENSG00000114450
Black	GNL3L	ENSG00000130119
Black	GPR75	ENSG00000119737
Black	HDX	ENSG00000165259
Black	HIF1A	ENSG00000100644
Black	HIPK3	ENSG00000110422
Black	HPGD	ENSG00000164120
Black	IRS1	ENSG00000169047
Black	ITGB3BP	ENSG00000142856
Black	KCTD3	ENSG00000136636
Black	KDM5D	ENSG00000012817
Black	KIAA0391	ENSG00000100890
Black	KIAA1033	ENSG00000136051
Black	KIAA1524	ENSG00000163507
Black	KIAA1586	ENSG00000168116
Black	KIAA1841	ENSG00000162929
Black	KIF16B	ENSG00000089177
Black	KIF5B	ENSG00000170759
Black	LACC1	ENSG00000179630
Black	LDLRAD3	ENSG00000179241
Black	LEPR	ENSG00000116678
Black	LRRC8B	ENSG00000197147
Black	LRRCC1	ENSG00000133739
Black	LRRK2	ENSG00000188906
Black	LYPLA1	ENSG00000120992
Black	LYST	ENSG00000143669
Black	MANEA	ENSG00000172469
Black	MAP10	ENSG00000212916
Black	MBTPS2	ENSG00000012174
Black	MCF2	ENSG00000101977
Black	MED13	ENSG00000108510
Black	MED13L	ENSG00000123066
Black	MERTK	ENSG00000153208
Black	MFAP3	ENSG00000037749
Black	MIB1	ENSG00000101752
Black	MINPP1	ENSG00000107789
Black	MRC1	ENSG00000260314
Black	MTMR6	ENSG00000139505
Black	NBEAL1	ENSG00000144426
Black	NCOA2	ENSG00000140396
Black	NEDD4	ENSG00000069869
Black	NEK6	ENSG00000119408
Black	NFAT5	ENSG00000102908
Black	NMNAT3	ENSG00000163864
Black	NRP2	ENSG00000118257
Black	NUP58	ENSG00000139496
Black	OPHN1	ENSG00000079482
Black	OSBPL8	ENSG00000091039
Black	OTUD6B	ENSG00000155100
Black	P2RY1	ENSG00000169860
Black	P2RY12	ENSG00000169313
Black	PAPSS2	ENSG00000198682
Black	PHIP	ENSG00000146247
Black	PIK3CG	ENSG00000105851
Black	PJA2	ENSG00000198961
Black	PKN2	ENSG00000065243
Black	PLCB1	ENSG00000182621
Black	POMK	ENSG00000185900
Black	PRLR	ENSG00000113494
Black	PSD3	ENSG00000156011
Black	PTAR1	ENSG00000188647
Black	PWP2	ENSG00000241945
Black	QKI	ENSG00000112531
Black	RAB33B	ENSG00000172007
Black	RAB39A	ENSG00000179331
Black	RAB8B	ENSG00000166128
Black	RB1CC1	ENSG00000023287
Black	RBM44	ENSG00000177483
Black	REL	ENSG00000162924
Black	RFK	ENSG00000135002
Black	RICTOR	ENSG00000164327
Black	RNF138	ENSG00000134758
Black	RP11-382A20.3	ENSG00000166503
Black	RP11-434D12.1	ENSG00000268279
Black	RP2	ENSG00000102218
Black	SASH1	ENSG00000111961
Black	SBF2	ENSG00000133812
Black	SC5D	ENSG00000109929
Black	SCML1	ENSG00000047634
Black	SCOC	ENSG00000153130
Black	SEMA3C	ENSG00000075223
Black	SERPINI1	ENSG00000163536
Black	SGMS2	ENSG00000164023
Black	SGO2	ENSG00000163535
Black	SH3RF1	ENSG00000154447
Black	SLC2A13	ENSG00000151229
Black	SLC35F5	ENSG00000115084
Black	SLK	ENSG00000065613
Black	SMCHD1	ENSG00000101596
Black	SMN1	ENSG00000172062
Black	SNX10	ENSG00000086300
Black	SNX13	ENSG00000071189
Black	SOCS6	ENSG00000170677
Black	SOX4	ENSG00000124766
Black	SPIRE1	ENSG00000134278
Black	SPOPL	ENSG00000144228
Black	SPRED1	ENSG00000166068
Black	SRGAP2B	ENSG00000196369
Black	STARD4	ENSG00000164211
Black	STX17	ENSG00000136874
Black	TENM1	ENSG00000009694
Black	TET2	ENSG00000168769
Black	THAP5	ENSG00000177683
Black	TMPPE	ENSG00000188167
Black	TRDMT1	ENSG00000107614
Black	TRIM36	ENSG00000152503
Black	TVP23B	ENSG00000171928
Black	TWF1	ENSG00000151239
Black	TWSG1	ENSG00000128791
Black	UEVLD	ENSG00000151116
Black	UNC5B	ENSG00000107731
Black	USP9Y	ENSG00000114374
Black	UTY	ENSG00000183878
Black	VCPIP1	ENSG00000175073
Black	WDFY4	ENSG00000283652
Black	ZBED6	ENSG00000257315
Black	ZBTB16	ENSG00000109906
Black	ZBTB20	ENSG00000181722
Black	ZC3H12C	ENSG00000149289
Black	ZCCHC6	ENSG00000083223
Black	ZDHHC17	ENSG00000186908
Black	ZDHHC21	ENSG00000175893
Black	ZFHX3	ENSG00000140836
Black	ZFY	ENSG00000067646
Black	ZMYM1	ENSG00000197056
Black	ZNF100	ENSG00000197020
Black	ZNF107	ENSG00000196247
Black	ZNF292	ENSG00000188994
Black	ZNF322	ENSG00000181315
Black	ZNF366	ENSG00000178175
Black	ZNF460	ENSG00000197714
Black	ZNF490	ENSG00000188033
Black	ZNF493	ENSG00000196268
Black	ZNF565	ENSG00000196357
Black	ZNF608	ENSG00000168916
Black	ZNF654	ENSG00000175105
Black	ZNF658	ENSG00000274349
Black	ZNF66	ENSG00000160229
Black	ZNF852	ENSG00000178917
Blue	AASS	ENSG00000008311
Blue	ABCA10	ENSG00000154263
Blue	AC025335.1	ENSG00000179859
Blue	AC090498.1	ENSG00000279483
Blue	AC240274.1	ENSG00000271254
Blue	ACACB	ENSG00000076555
Blue	ACVR2B	ENSG00000114739
Blue	ACYP1	ENSG00000119640
Blue	ADAL	ENSG00000168803
Blue	ADAM12	ENSG00000148848
Blue	ADAM23	ENSG00000114948
Blue	ADAMTS10	ENSG00000142303
Blue	ADAMTS17	ENSG00000140470
Blue	ADAMTS6	ENSG00000049192
Blue	ADAT2	ENSG00000189007
Blue	ADD2	ENSG00000075340
Blue	ADGRA3	ENSG00000152990
Blue	ADM2	ENSG00000128165
Blue	ADSSL1	ENSG00000185100
Blue	ADTRP	ENSG00000111863
Blue	AEBP1	ENSG00000106624
Blue	AFAP1	ENSG00000196526
Blue	AGBL3	ENSG00000146856
Blue	AGMAT	ENSG00000116771
Blue	AK5	ENSG00000154027
Blue	AKR1B1	ENSG00000085662
Blue	AKR1C1	ENSG00000187134
Blue	AL592183.1	ENSG00000273748
Blue	ALDH5A1	ENSG00000112294
Blue	ALDH7A1	ENSG00000164904
Blue	ALKBH2	ENSG00000189046
Blue	ALS2CL	ENSG00000178038
Blue	AMIGO1	ENSG00000181754
Blue	AMN	ENSG00000166126
Blue	AMOT	ENSG00000126016
Blue	ANGPT1	ENSG00000154188
Blue	ANK3	ENSG00000151150
Blue	ANKAR	ENSG00000151687
Blue	ANKEF1	ENSG00000132623
Blue	ANKRD16	ENSG00000134461
Blue	ANKS6	ENSG00000165138
Blue	ANO9	ENSG00000185101
Blue	APBA2	ENSG00000034053
Blue	APBB1	ENSG00000166313
Blue	APOLD1	ENSG00000178878
Blue	APOO	ENSG00000184831
Blue	AQP3	ENSG00000165272
Blue	ARHGEF4	ENSG00000136002
Blue	ARHGEF9	ENSG00000131089
Blue	ARIH2OS	ENSG00000221883
Blue	ARL17B	ENSG00000228696
Blue	ARMCX1	ENSG00000126947
Blue	ARMCX2	ENSG00000184867
Blue	ARMCX4	ENSG00000196440
Blue	ASF1B	ENSG00000105011
Blue	ASIC1	ENSG00000110881
Blue	ATF7IP2	ENSG00000166669
Blue	ATG9B	ENSG00000181652
Blue	ATP6V0E2	ENSG00000171130
Blue	ATP6V1G2	ENSG00000213760
Blue	ATP8A2	ENSG00000132932
Blue	ATP8B2	ENSG00000143515
Blue	AXIN2	ENSG00000168646
Blue	AZIN2	ENSG00000142920
Blue	B4GALNT3	ENSG00000139044
Blue	B4GAT1	ENSG00000174684
Blue	BAG2	ENSG00000112208
Blue	BCAS4	ENSG00000124243
Blue	BCKDHB	ENSG00000083123
Blue	BCL11B	ENSG00000127152
Blue	BDH1	ENSG00000161267
Blue	BDH2	ENSG00000164039
Blue	BEX2	ENSG00000133134
Blue	BEX5	ENSG00000184515
Blue	BHLHB9	ENSG00000198908
Blue	BHLHE41	ENSG00000123095
Blue	BICD1	ENSG00000151746
Blue	BICDL1	ENSG00000135127
Blue	BIVM	ENSG00000134897
Blue	BOLA3	ENSG00000163170
Blue	BPHL	ENSG00000137274
Blue	BTBD11	ENSG00000151136
Blue	BTG3	ENSG00000154640
Blue	BTNL9	ENSG00000165810
Blue	C10orf35	ENSG00000171224
Blue	C11orf1	ENSG00000137720
Blue	C11orf63	ENSG00000109944
Blue	C12orf42	ENSG00000179088
Blue	C12orf57	ENSG00000111678
Blue	C12orf66	ENSG00000174206
Blue	C12orf73	ENSG00000204954
Blue	C14orf132	ENSG00000227051
Blue	C15orf41	ENSG00000186073
Blue	C17orf51	ENSG00000212719
Blue	C1orf115	ENSG00000162817
Blue	C1orf145	ENSG00000162913
Blue	C1orf204	ENSG00000188004
Blue	C1orf54	ENSG00000118292
Blue	C1QTNF3	ENSG00000082196
Blue	C1QTNF6	ENSG00000133466
Blue	C20orf96	ENSG00000196476
Blue	C3orf18	ENSG00000088543
Blue	C5orf45	ENSG00000161010
Blue	C6orf203	ENSG00000130349
Blue	C6orf48	ENSG00000204387
Blue	CACHD1	ENSG00000158966
Blue	CACNA1H	ENSG00000196557
Blue	CACNA1I	ENSG00000100346
Blue	CACNA2D3	ENSG00000157445
Blue	CACNB4	ENSG00000182389
Blue	CAND2	ENSG00000144712
Blue	CAPS2	ENSG00000180881
Blue	CARMIL1	ENSG00000079691
Blue	CARMIL2	ENSG00000159753
Blue	CATSPER2	ENSG00000166762
Blue	CBR3	ENSG00000159231
Blue	CCDC102B	ENSG00000150636
Blue	CCDC136	ENSG00000128596
Blue	CCDC138	ENSG00000163006
Blue	CCDC141	ENSG00000163492
Blue	CCDC15	ENSG00000149548
Blue	CCDC152	ENSG00000198865
Blue	CCDC34	ENSG00000109881
Blue	CCDC58	ENSG00000160124
Blue	CCDC65	ENSG00000139537
Blue	CCL28	ENSG00000151882
Blue	CCNE1	ENSG00000105173
Blue	CCNI2	ENSG00000205089
Blue	CCR4	ENSG00000183813
Blue	CCR7	ENSG00000126353
Blue	CCR9	ENSG00000173585
Blue	CD1C	ENSG00000158481
Blue	CD2	ENSG00000116824
Blue	CD200R1	ENSG00000163606
Blue	CD248	ENSG00000174807
Blue	CD27	ENSG00000139193
Blue	CD34	ENSG00000174059
Blue	CD3D	ENSG00000167286
Blue	CD3E	ENSG00000198851
Blue	CD3G	ENSG00000160654
Blue	CD40LG	ENSG00000102245
Blue	CD5	ENSG00000110448
Blue	CD52	ENSG00000169442
Blue	CD6	ENSG00000013725
Blue	CD8B	ENSG00000172116
Blue	CDC42BPG	ENSG00000171219
Blue	CDCA7	ENSG00000144354
Blue	CDK20	ENSG00000156345
Blue	CELSR1	ENSG00000075275
Blue	CENPH	ENSG00000153044
Blue	CENPJ	ENSG00000151849
Blue	CENPK	ENSG00000123219
Blue	CENPL	ENSG00000120334
Blue	CENPQ	ENSG00000031691
Blue	CENPV	ENSG00000166582
Blue	CEP126	ENSG00000110318
Blue	CEP70	ENSG00000114107
Blue	CEP72	ENSG00000112877
Blue	CFAP44	ENSG00000206530
Blue	CFL2	ENSG00000165410
Blue	CH17-212P11.5	ENSG00000281990
Blue	CH507-42P11.8	ENSG00000275993
Blue	CH507-9B2.1	ENSG00000277117
Blue	CHAC2	ENSG00000143942
Blue	CHI3L1	ENSG00000133048
Blue	CHI3L2	ENSG00000064886
Blue	CKS1B	ENSG00000173207
Blue	CLEC2D	ENSG00000069493
Blue	CLEC4C	ENSG00000198178
Blue	CLEC4F	ENSG00000152672
Blue	CLEC9A	ENSG00000197992
Blue	CLECL1	ENSG00000184293
Blue	CLIC5	ENSG00000112782
Blue	CLUAP1	ENSG00000103351
Blue	CLYBL	ENSG00000125246
Blue	CMSS1	ENSG00000184220
Blue	CMTM8	ENSG00000170293
Blue	CNIH3	ENSG00000143786
Blue	CNKSR2	ENSG00000149970
Blue	CNN3	ENSG00000117519
Blue	CNPY2	ENSG00000257727
Blue	CNR1	ENSG00000118432
Blue	CNTNAP2	ENSG00000174469
Blue	COCH	ENSG00000100473
Blue	COL11A2	ENSG00000204248
Blue	COL6A1	ENSG00000142156
Blue	COL6A3	ENSG00000163359
Blue	COPRS	ENSG00000172301
Blue	COQ10A	ENSG00000135469
Blue	COQ3	ENSG00000132423
Blue	CPA5	ENSG00000158525
Blue	CRTAM	ENSG00000109943
Blue	CRYGS	ENSG00000213139
Blue	CRYZ	ENSG00000116791
Blue	CTB-133G6.1	ENSG00000263264
Blue	CTLA4	ENSG00000163599
Blue	CUBN	ENSG00000107611
Blue	CUX2	ENSG00000111249
Blue	CYP4V2	ENSG00000145476
Blue	DACT1	ENSG00000165617
Blue	DCAF4	ENSG00000119599
Blue	DCHS1	ENSG00000166341
Blue	DDR1	ENSG00000204580
Blue	DDTL	ENSG00000099974
Blue	DDX47	ENSG00000213782
Blue	DENND2C	ENSG00000175984
Blue	DHODH	ENSG00000102967
Blue	DHRS3	ENSG00000162496
Blue	DIP2C	ENSG00000151240
Blue	DISP1	ENSG00000154309
Blue	DLEC1	ENSG00000008226
Blue	DLEU1	ENSG00000176124
Blue	DNAH6	ENSG00000115423
Blue	DNAJB5	ENSG00000137094
Blue	DNAJC18	ENSG00000170464
Blue	DNHD1	ENSG00000179532
Blue	DPH6	ENSG00000134146
Blue	DPPA4	ENSG00000121570
Blue	DPYSL4	ENSG00000151640
Blue	DSC1	ENSG00000134765
Blue	DTWD2	ENSG00000169570
Blue	DTX4	ENSG00000110042
Blue	DZIP3	ENSG00000198919
Blue	ECHDC2	ENSG00000121310
Blue	EDA	ENSG00000158813
Blue	EDAR	ENSG00000135960
Blue	EEF1AKMT1	ENSG00000150456
Blue	EFCAB13	ENSG00000178852
Blue	EFHC1	ENSG00000096093
Blue	EFHC2	ENSG00000183690
Blue	EFNA1	ENSG00000169242
Blue	EGLN3	ENSG00000129521
Blue	EID3	ENSG00000255150
Blue	ELAC1	ENSG00000141642
Blue	EML6	ENSG00000214595
Blue	ENO2	ENSG00000111674
Blue	ENOSF1	ENSG00000132199
Blue	ENPP2	ENSG00000136960
Blue	EP400NL	ENSG00000185684
Blue	EPB41L5	ENSG00000115109
Blue	EPHA1	ENSG00000146904
Blue	EPHB6	ENSG00000106123
Blue	EPHX2	ENSG00000120915
Blue	EPPK1	ENSG00000261150
Blue	ERP27	ENSG00000139055
Blue	EVPL	ENSG00000167880
Blue	EXTL2	ENSG00000162694
Blue	FAAH2	ENSG00000165591
Blue	FAIM	ENSG00000158234
Blue	FAM102A	ENSG00000167106
Blue	FAM118A	ENSG00000100376
Blue	FAM134B	ENSG00000154153
Blue	FAM153A	ENSG00000170074
Blue	FAM153B	ENSG00000182230
Blue	FAM153C	ENSG00000204677
Blue	FAM159A	ENSG00000182183
Blue	FAM171A1	ENSG00000148468
Blue	FAM213A	ENSG00000122378
Blue	FAM216A	ENSG00000204856
Blue	FAM227B	ENSG00000166262
Blue	FAM3C	ENSG00000196937
Blue	FBLN5	ENSG00000140092
Blue	FBLN7	ENSG00000144152
Blue	FBXL16	ENSG00000127585
Blue	FBXO32	ENSG00000156804
Blue	FBXO4	ENSG00000151876
Blue	FCGBP	ENSG00000275395
Blue	FDXACB1	ENSG00000255561
Blue	FGFBP3	ENSG00000174721
Blue	FGFR1OP	ENSG00000213066
Blue	FHIT	ENSG00000189283
Blue	FILIP1L	ENSG00000168386
Blue	FITM2	ENSG00000197296
Blue	FLNB	ENSG00000136068
Blue	FLT3LG	ENSG00000090554
Blue	FLT4	ENSG00000037280
Blue	FLVCR1	ENSG00000162769
Blue	FMN1	ENSG00000248905
Blue	FMNL3	ENSG00000161791
Blue	FUT10	ENSG00000172728
Blue	FXYD7	ENSG00000221946
Blue	FZD3	ENSG00000104290
Blue	FZD6	ENSG00000164930
Blue	GAL3ST4	ENSG00000197093
Blue	GALNT12	ENSG00000119514
Blue	GAMT	ENSG00000130005
Blue	GAR1	ENSG00000109534
Blue	GDF11	ENSG00000135414
Blue	GDF7	ENSG00000143869
Blue	GEMIN2	ENSG00000092208
Blue	GEMIN8	ENSG00000046647
Blue	GGT7	ENSG00000131067
Blue	GINS3	ENSG00000181938
Blue	GINS4	ENSG00000147536
Blue	GLS2	ENSG00000135423
Blue	GNB3	ENSG00000111664
Blue	GNRH1	ENSG00000147437
Blue	GOLGA6L9	ENSG00000197978
Blue	GOLGA7B	ENSG00000155265
Blue	GOLGA8A	ENSG00000175265
Blue	GOLGA8B	ENSG00000215252
Blue	GOLGA8N	ENSG00000232653
Blue	GP5	ENSG00000178732
Blue	GPA33	ENSG00000143167
Blue	GPC2	ENSG00000213420
Blue	GPR15	ENSG00000154165
Blue	GPR157	ENSG00000180758
Blue	GPR55	ENSG00000135898
Blue	GPRASP2	ENSG00000158301
Blue	GPX7	ENSG00000116157
Blue	GRAMD1C	ENSG00000178075
Blue	GRAP	ENSG00000154016
Blue	GRHL1	ENSG00000134317
Blue	GSTCD	ENSG00000138780
Blue	GSTM2	ENSG00000213366
Blue	GSTM3	ENSG00000134202
Blue	GSTM4	ENSG00000168765
Blue	GTF2IRD2	ENSG00000196275
Blue	GUCA1B	ENSG00000112599
Blue	GZMK	ENSG00000113088
Blue	H2AFY2	ENSG00000099284
Blue	HABP4	ENSG00000130956
Blue	HAUS5	ENSG00000249115
Blue	HBG1	ENSG00000213934
Blue	HECTD2	ENSG00000165338
Blue	HELLS	ENSG00000119969
Blue	HEY1	ENSG00000164683
Blue	HHLA3	ENSG00000197568
Blue	HID1	ENSG00000167861
Blue	HKDC1	ENSG00000156510
Blue	HLA-DQA2	ENSG00000237541
Blue	HLA-DQB2	ENSG00000232629
Blue	HOXB2	ENSG00000173917
Blue	HS3ST3B1	ENSG00000125430
Blue	HSBP1L1	ENSG00000226742
Blue	HSD17B8	ENSG00000204228
Blue	HSF5	ENSG00000176160
Blue	HSPG2	ENSG00000142798
Blue	ID3	ENSG00000117318
Blue	IFT140	ENSG00000187535
Blue	IGHV1-69	ENSG00000211973
Blue	IGKV1-8	ENSG00000240671
Blue	IGLV8-61	ENSG00000211638
Blue	IGLV9-49	ENSG00000223350
Blue	IGSF9B	ENSG00000080854
Blue	IL11RA	ENSG00000137070
Blue	IL23A	ENSG00000110944
Blue	IL2RA	ENSG00000134460
Blue	IMMP1L	ENSG00000148950
Blue	IMMP2L	ENSG00000184903
Blue	IQCC	ENSG00000160051
Blue	IQSEC3	ENSG00000120645
Blue	IRAK1BP1	ENSG00000146243
Blue	ISM1	ENSG00000101230
Blue	ITGA3	ENSG00000005884
Blue	ITM2A	ENSG00000078596
Blue	JADE3	ENSG00000102221
Blue	KALRN	ENSG00000160145
Blue	KANK1	ENSG00000107104
Blue	KAT2A	ENSG00000108773
Blue	KBTBD3	ENSG00000182359
Blue	KCNA2	ENSG00000177301
Blue	KCNC4	ENSG00000116396
Blue	KCNMB3	ENSG00000171121
Blue	KCNMB4	ENSG00000135643
Blue	KCNQ5	ENSG00000185760
Blue	KDF1	ENSG00000175707
Blue	KIAA1211L	ENSG00000196872
Blue	KIAA1324L	ENSG00000164659
Blue	KIAA1328	ENSG00000150477
Blue	KIF5A	ENSG00000155980
Blue	KISS1R	ENSG00000116014
Blue	KIT	ENSG00000157404
Blue	KLHL25	ENSG00000183655
Blue	KLHL29	ENSG00000119771
Blue	KLHL33	ENSG00000185271
Blue	KLKB1	ENSG00000164344
Blue	KLRB1	ENSG00000111796
Blue	KRT18	ENSG00000111057
Blue	KRT72	ENSG00000170486
Blue	KRT73	ENSG00000186049
Blue	L2HGDH	ENSG00000087299
Blue	L3HYPDH	ENSG00000126790
Blue	LAMP5	ENSG00000125869
Blue	LAT	ENSG00000213658
Blue	LBH	ENSG00000213626
Blue	LCK	ENSG00000182866
Blue	LCN8	ENSG00000204001
Blue	LDHB	ENSG00000111716
Blue	LDLRAP1	ENSG00000157978
Blue	LDOC1	ENSG00000182195
Blue	LEF1	ENSG00000138795
Blue	LGMN	ENSG00000100600
Blue	LIMS2	ENSG00000072163
Blue	LIN9	ENSG00000183814
Blue	LINC00959	ENSG00000237489
Blue	LINC01125	ENSG00000228486
Blue	LIPE	ENSG00000079435
Blue	LIPT1	ENSG00000144182
Blue	LMLN	ENSG00000185621
Blue	LMTK3	ENSG00000142235
Blue	LRIG1	ENSG00000144749
Blue	LRP5	ENSG00000162337
Blue	LRRC1	ENSG00000137269
Blue	LRRC3	ENSG00000160233
Blue	LSR	ENSG00000105699
Blue	LTBP3	ENSG00000168056
Blue	LY9	ENSG00000122224
Blue	LYPD3	ENSG00000124466
Blue	LYSMD4	ENSG00000183060
Blue	LZTS3	ENSG00000088899
Blue	MAD2L1	ENSG00000164109
Blue	MAGEE1	ENSG00000198934
Blue	MAGEF1	ENSG00000177383
Blue	MAGEH1	ENSG00000187601
Blue	MAGI3	ENSG00000081026
Blue	MAGOHB	ENSG00000111196
Blue	MAL	ENSG00000172005
Blue	MAN1C1	ENSG00000117643
Blue	MAP3K15	ENSG00000180815
Blue	MAP3K9	ENSG00000006432
Blue	MAP7	ENSG00000135525
Blue	MARCH9	ENSG00000139266
Blue	MARS2	ENSG00000247626
Blue	MAST4	ENSG00000069020
Blue	MB21D2	ENSG00000180611
Blue	MBLAC2	ENSG00000176055
Blue	MCC	ENSG00000171444
Blue	MCF2L	ENSG00000126217
Blue	MCM8	ENSG00000125885
Blue	MDS2	ENSG00000197880
Blue	MEOX1	ENSG00000005102
Blue	MEST	ENSG00000106484
Blue	METAP1D	ENSG00000172878
Blue	METTL1	ENSG00000037897
Blue	METTL10	ENSG00000203791
Blue	MFGE8	ENSG00000140545
Blue	MFSD4B	ENSG00000173214
Blue	MICAL3	ENSG00000243156
Blue	MID2	ENSG00000080561
Blue	MIPEP	ENSG00000027001
Blue	MIS18A	ENSG00000159055
Blue	MMP11	ENSG00000099953
Blue	MMP28	ENSG00000271447
Blue	MOK	ENSG00000080823
Blue	MORC4	ENSG00000133131
Blue	MORN3	ENSG00000139714
Blue	MPP6	ENSG00000105926
Blue	MREG	ENSG00000118242
Blue	MT-ATP6	ENSG00000198899
Blue	MT-ND1	ENSG00000198888
Blue	MT-ND2	ENSG00000198763
Blue	MTFR2	ENSG00000146410
Blue	MTHFD1L	ENSG00000120254
Blue	MTUS1	ENSG00000129422
Blue	MUC20	ENSG00000176945
Blue	MXRA8	ENSG00000162576
Blue	MYBPH	ENSG00000133055
Blue	MYEOV	ENSG00000172927
Blue	MYO5C	ENSG00000128833
Blue	MYOM2	ENSG00000036448
Blue	N6AMT1	ENSG00000156239
Blue	NAP1L2	ENSG00000186462
Blue	NAP1L3	ENSG00000186310
Blue	NAV1	ENSG00000134369
Blue	NBEA	ENSG00000172915
Blue	NBPF1	ENSG00000219481
Blue	NBPF15	ENSG00000266338
Blue	NBPF20	ENSG00000162825
Blue	NBPF3	ENSG00000142794
Blue	NDFIP2	ENSG00000102471
Blue	NDRG2	ENSG00000165795
Blue	NDUFAF2	ENSG00000164182
Blue	NDUFAF4	ENSG00000123545
Blue	NDUFC2	ENSG00000151366
Blue	NEB	ENSG00000183091
Blue	NEFH	ENSG00000100285
Blue	NEFL	ENSG00000277586
Blue	NEIL2	ENSG00000154328
Blue	NEK11	ENSG00000114670
Blue	NET1	ENSG00000173848
Blue	NHLRC4	ENSG00000257108
Blue	NINL	ENSG00000101004
Blue	NKD1	ENSG00000140807
Blue	NLE1	ENSG00000073536
Blue	NLGN2	ENSG00000169992
Blue	NLRP2	ENSG00000022556
Blue	NME1	ENSG00000239672
Blue	NOG	ENSG00000183691
Blue	NOS3	ENSG00000164867
Blue	NPAS2	ENSG00000170485
Blue	NPHP3	ENSG00000113971
Blue	NPIPA1	ENSG00000183426
Blue	NPIPB15	ENSG00000196436
Blue	NPIPB3	ENSG00000169246
Blue	NPIPB4	ENSG00000185864
Blue	NPM3	ENSG00000107833
Blue	NPR2	ENSG00000159899
Blue	NQO1	ENSG00000181019
Blue	NRCAM	ENSG00000091129
Blue	NSG1	ENSG00000168824
Blue	NT5DC3	ENSG00000111696
Blue	NUBPL	ENSG00000151413
Blue	NUDT13	ENSG00000166321
Blue	NUDT6	ENSG00000170917
Blue	NUFIP1	ENSG00000083635
Blue	OBSCN	ENSG00000154358
Blue	OCIAD2	ENSG00000145247
Blue	OCM	ENSG00000122543
Blue	OLFM2	ENSG00000105088
Blue	OSGEPL1	ENSG00000128694
Blue	OVGP1	ENSG00000085465
Blue	OVOS2	ENSG00000177359
Blue	P2RX5-TAX1BP3	ENSG00000257950
Blue	P3H3	ENSG00000110811
Blue	PAIP2B	ENSG00000124374
Blue	PALD1	ENSG00000107719
Blue	PARP2	ENSG00000129484
Blue	PASK	ENSG00000115687
Blue	PCED1B	ENSG00000179715
Blue	PCNX2	ENSG00000135749
Blue	PCSK4	ENSG00000115257
Blue	PDE9A	ENSG00000160191
Blue	PER3	ENSG00000049246
Blue	PFN2	ENSG00000070087
Blue	PHC1	ENSG00000111752
Blue	PHF24	ENSG00000122733
Blue	PHGDH	ENSG00000092621
Blue	PHLDB3	ENSG00000176531
Blue	PI16	ENSG00000164530
Blue	PIGL	ENSG00000108474
Blue	PIK3IP1	ENSG00000100100
Blue	PKIA	ENSG00000171033
Blue	PLCG1	ENSG00000124181
Blue	PLCL1	ENSG00000115896
Blue	PLD6	ENSG00000179598
Blue	PLEKHA4	ENSG00000105559
Blue	PLEKHA5	ENSG00000052126
Blue	PLEKHB1	ENSG00000021300
Blue	PLEKHG4	ENSG00000196155
Blue	PLK4	ENSG00000142731
Blue	PLLP	ENSG00000102934
Blue	PLPP1	ENSG00000067113
Blue	PLXDC1	ENSG00000161381
Blue	PLXNA4	ENSG00000221866
Blue	PNMA3	ENSG00000183837
Blue	PNPLA4	ENSG00000006757
Blue	PNPLA7	ENSG00000130653
Blue	PODXL2	ENSG00000114631
Blue	POLR1E	ENSG00000137054
Blue	POLR2M	ENSG00000255529
Blue	POU6F1	ENSG00000184271
Blue	PPAN	ENSG00000130810
Blue	PPFIA3	ENSG00000177380
Blue	PPFIBP1	ENSG00000110841
Blue	PPM1H	ENSG00000111110
Blue	PPP1R13B	ENSG00000088808
Blue	PPP1R17	ENSG00000106341
Blue	PPT2	ENSG00000221988
Blue	PRPF40B	ENSG00000110844
Blue	PRRT1	ENSG00000204314
Blue	PRRT2	ENSG00000167371
Blue	PSAT1	ENSG00000135069
Blue	PSD	ENSG00000059915
Blue	PSPH	ENSG00000146733
Blue	PTK7	ENSG00000112655
Blue	PTPDC1	ENSG00000158079
Blue	PUS7	ENSG00000091127
Blue	PXDN	ENSG00000130508
Blue	RAB15	ENSG00000139998
Blue	RAB33A	ENSG00000134594
Blue	RAD18	ENSG00000070950
Blue	RAVER2	ENSG00000162437
Blue	REG4	ENSG00000134193
Blue	RELL1	ENSG00000181826
Blue	RFPL3S	ENSG00000205853
Blue	RFXAP	ENSG00000133111
Blue	RGCC	ENSG00000102760
Blue	RGPD8	ENSG00000169629
Blue	RHOH	ENSG00000168421
Blue	RHPN1	ENSG00000158106
Blue	RNF157	ENSG00000141576
Blue	RNF212	ENSG00000178222
Blue	RNF43	ENSG00000108375
Blue	RNFT2	ENSG00000135119
Blue	RP11-111M22.2	ENSG00000179240
Blue	RP11-231C14.4	ENSG00000169203
Blue	RP11-6L6.2	ENSG00000250673
Blue	RP9	ENSG00000164610
Blue	RPGRIP1	ENSG00000092200
Blue	RPL26	ENSG00000161970
Blue	RPL36A	ENSG00000241343
Blue	RPL39	ENSG00000198918
Blue	RPL39L	ENSG00000163923
Blue	RPL9	ENSG00000163682
Blue	RPP21	ENSG00000241370
Blue	RPS10	ENSG00000124614
Blue	RPS18	ENSG00000231500
Blue	RPS26	ENSG00000197728
Blue	RPS27	ENSG00000177954
Blue	RPS29	ENSG00000213741
Blue	RPS4X	ENSG00000198034
Blue	RPS6KL1	ENSG00000198208
Blue	RPUSD2	ENSG00000166133
Blue	RRAS2	ENSG00000133818
Blue	RWDD2A	ENSG00000013392
Blue	RWDD3	ENSG00000122481
Blue	S100B	ENSG00000160307
Blue	S1PR1	ENSG00000170989
Blue	SALL2	ENSG00000165821
Blue	SAMD12	ENSG00000177570
Blue	SARDH	ENSG00000123453
Blue	SARNP	ENSG00000205323
Blue	SAXO2	ENSG00000188659
Blue	SCGB3A1	ENSG00000161055
Blue	SDK2	ENSG00000069188
Blue	SEMA4F	ENSG00000135622
Blue	SERPINE2	ENSG00000135919
Blue	SETMAR	ENSG00000170364
Blue	SFMBT1	ENSG00000163935
Blue	SFRP5	ENSG00000120057
Blue	SFXN2	ENSG00000156398
Blue	SGK1	ENSG00000118515
Blue	SGK223	ENSG00000275342
Blue	SGPP2	ENSG00000163082
Blue	SH2D3A	ENSG00000125731
Blue	SH3D19	ENSG00000109686
Blue	SHC2	ENSG00000129946
Blue	SIRPG	ENSG00000089012
Blue	SIT1	ENSG00000137078
Blue	SKAP1	ENSG00000141293
Blue	SLAIN1	ENSG00000139737
Blue	SLAMF1	ENSG00000117090
Blue	SLC16A10	ENSG00000112394
Blue	SLC22A17	ENSG00000092096
Blue	SLC22A23	ENSG00000137266
Blue	SLC25A15	ENSG00000102743
Blue	SLC25A23	ENSG00000125648
Blue	SLC25A33	ENSG00000171612
Blue	SLC2A11	ENSG00000133460
Blue	SLC35G1	ENSG00000176273
Blue	SLC38A11	ENSG00000169507
Blue	SLC39A14	ENSG00000104635
Blue	SLC4A10	ENSG00000144290
Blue	SLC4A5	ENSG00000188687
Blue	SLC5A2	ENSG00000140675
Blue	SLC5A5	ENSG00000105641
Blue	SLC9B2	ENSG00000164038
Blue	SMIM10L2A	ENSG00000178947
Blue	SMYD5	ENSG00000135632
Blue	SNED1	ENSG00000162804
Blue	SNPH	ENSG00000101298
Blue	SNRPN	ENSG00000128739
Blue	SNX25	ENSG00000109762
Blue	SOX12	ENSG00000177732
Blue	SOX8	ENSG00000005513
Blue	SPAG16	ENSG00000144451
Blue	SPEG	ENSG00000072195
Blue	SPIN2B	ENSG00000186787
Blue	SPOCK2	ENSG00000107742
Blue	SPON1	ENSG00000262655
Blue	SPP1	ENSG00000118785
Blue	SPRY1	ENSG00000164056
Blue	SSTR3	ENSG00000278195
Blue	ST6GALNAC1	ENSG00000070526
Blue	STAG3	ENSG00000066923
Blue	STMN1	ENSG00000117632
Blue	STMN3	ENSG00000197457
Blue	STPG1	ENSG00000001460
Blue	STX1B	ENSG00000099365
Blue	STXBP1	ENSG00000136854
Blue	STXBP4	ENSG00000166263
Blue	SUPT3H	ENSG00000196284
Blue	SUSD3	ENSG00000157303
Blue	SUSD4	ENSG00000143502
Blue	SYCP2L	ENSG00000153157
Blue	SYNGAP1	ENSG00000197283
Blue	TAS2R4	ENSG00000127364
Blue	TASP1	ENSG00000089123
Blue	TATDN1	ENSG00000147687
Blue	TBC1D24	ENSG00000162065
Blue	TBC1D32	ENSG00000146350
Blue	TCEA3	ENSG00000204219
Blue	TCEAL1	ENSG00000172465
Blue	TCF7	ENSG00000081059
Blue	TCTE3	ENSG00000184786
Blue	TCTN1	ENSG00000204852
Blue	TDRD12	ENSG00000173809
Blue	TDRKH	ENSG00000182134
Blue	TEK	ENSG00000120156
Blue	TESPA1	ENSG00000135426
Blue	TEX30	ENSG00000151287
Blue	THNSL1	ENSG00000185875
Blue	THOC3	ENSG00000051596
Blue	TIFAB	ENSG00000255833
Blue	TJP3	ENSG00000105289
Blue	TLE2	ENSG00000065717
Blue	TMEM14A	ENSG00000096092
Blue	TMEM156	ENSG00000121895
Blue	TMEM177	ENSG00000144120
Blue	TMEM204	ENSG00000131634
Blue	TMEM25	ENSG00000149582
Blue	TMEM267	ENSG00000151881
Blue	TMEM30B	ENSG00000182107
Blue	TMEM67	ENSG00000164953
Blue	TMEM97	ENSG00000109084
Blue	TMEM99	ENSG00000167920
Blue	TMIGD2	ENSG00000167664
Blue	TNFRSF13B	ENSG00000240505
Blue	TNFRSF25	ENSG00000215788
Blue	TNK1	ENSG00000174292
Blue	TOMM5	ENSG00000175768
Blue	TOP1MT	ENSG00000184428
Blue	TPD52	ENSG00000076554
Blue	TPM2	ENSG00000198467
Blue	TRABD2A	ENSG00000186854
Blue	TRAC	ENSG00000277734
Blue	TRAPPC2B	ENSG00000256060
Blue	TRAV1-1	ENSG00000255569
Blue	TRAV1-2	ENSG00000256553
Blue	TRAV10	ENSG00000211784
Blue	TRAV12-1	ENSG00000211785
Blue	TRAV12-2	ENSG00000211789
Blue	TRAV12-3	ENSG00000211794
Blue	TRAV13-1	ENSG00000211788
Blue	TRAV13-2	ENSG00000211791
Blue	TRAV14DV4	ENSG00000211792
Blue	TRAV16	ENSG00000211796
Blue	TRAV17	ENSG00000211797
Blue	TRAV19	ENSG00000211799
Blue	TRAV2	ENSG00000211776
Blue	TRAV20	ENSG00000211800
Blue	TRAV21	ENSG00000211801
Blue	TRAV22	ENSG00000211802
Blue	TRAV23DV6	ENSG00000211803
Blue	TRAV24	ENSG00000211805
Blue	TRAV25	ENSG00000211806
Blue	TRAV26-1	ENSG00000211807
Blue	TRAV27	ENSG00000211809
Blue	TRAV29DV5	ENSG00000211810
Blue	TRAV3	ENSG00000211777
Blue	TRAV38-2DV8	ENSG00000211817
Blue	TRAV4	ENSG00000211778
Blue	TRAV41	ENSG00000211820
Blue	TRAV5	ENSG00000211779
Blue	TRAV6	ENSG00000211780
Blue	TRAV8-1	ENSG00000211782
Blue	TRAV8-2	ENSG00000211786
Blue	TRAV8-4	ENSG00000211790
Blue	TRAV8-6	ENSG00000211795
Blue	TRAV9-2	ENSG00000211793
Blue	TRBC1	ENSG00000211751
Blue	TRBC2	ENSG00000211772
Blue	TRBJ1-3	ENSG00000282133
Blue	TRBJ1-4	ENSG00000281958
Blue	TRBV10-3	ENSG00000275791
Blue	TRBV12-4	ENSG00000276953
Blue	TRBV13	ENSG00000276405
Blue	TRBV14	ENSG00000275743
Blue	TRBV18	ENSG00000276557
Blue	TRBV19	ENSG00000211746
Blue	TRBV2	ENSG00000226660
Blue	TRBV20-1	ENSG00000211747
Blue	TRBV23-1	ENSG00000211749
Blue	TRBV24-1	ENSG00000211750
Blue	TRBV27	ENSG00000211752
Blue	TRBV29-1	ENSG00000232869
Blue	TRBV3-1	ENSG00000237702
Blue	TRBV30	ENSG00000237254
Blue	TRBV4-1	ENSG00000211710
Blue	TRBV4-2	ENSG00000211745
Blue	TRBV5-1	ENSG00000211734
Blue	TRBV5-4	ENSG00000230099
Blue	TRBV5-5	ENSG00000211725
Blue	TRBV5-6	ENSG00000211728
Blue	TRBV6-1	ENSG00000211706
Blue	TRBV6-2	ENSG00000283063
Blue	TRBV6-5	ENSG00000211721
Blue	TRBV6-6	ENSG00000211724
Blue	TRBV7-2	ENSG00000282939
Blue	TRBV7-3	ENSG00000211714
Blue	TRBV7-6	ENSG00000211727
Blue	TRBV7-9	ENSG00000278030
Blue	TRBV9	ENSG00000211716
Blue	TRIM2	ENSG00000109654
Blue	TRMT11	ENSG00000066651
Blue	TRPC1	ENSG00000144935
Blue	TSEN2	ENSG00000154743
Blue	TSGA10	ENSG00000135951
Blue	TSHZ2	ENSG00000182463
Blue	TSPAN15	ENSG00000099282
Blue	TSPAN18	ENSG00000157570
Blue	TSPEAR	ENSG00000175894
Blue	TSPYL2	ENSG00000184205
Blue	TSPYL5	ENSG00000180543
Blue	TTC12	ENSG00000149292
Blue	TTC24	ENSG00000187862
Blue	TTC28	ENSG00000100154
Blue	TTC30B	ENSG00000196659
Blue	TTC34	ENSG00000215912
Blue	TTC8	ENSG00000165533
Blue	TTC9	ENSG00000133985
Blue	TTN	ENSG00000155657
Blue	TXK	ENSG00000074966
Blue	TYW1B	ENSG00000277149
Blue	UBASH3A	ENSG00000160185
Blue	UBE2T	ENSG00000077152
Blue	UBE3D	ENSG00000118420
Blue	ULK4	ENSG00000168038
Blue	UNG	ENSG00000076248
Blue	USP44	ENSG00000136014
Blue	USP51	ENSG00000247746
Blue	UST	ENSG00000111962
Blue	UTS2	ENSG00000049247
Blue	VEGFB	ENSG00000173511
Blue	VIPR1	ENSG00000114812
Blue	WDHD1	ENSG00000198554
Blue	WDPCP	ENSG00000143951
Blue	WDR76	ENSG00000092470
Blue	WDR86	ENSG00000187260
Blue	WDR92	ENSG00000243667
Blue	WDYHV1	ENSG00000156795
Blue	WNT10A	ENSG00000135925
Blue	WNT7A	ENSG00000154764
Blue	WWC1	ENSG00000113645
Blue	XRRA1	ENSG00000166435
Blue	YEATS4	ENSG00000127337
Blue	ZBED3	ENSG00000132846
Blue	ZBTB46	ENSG00000130584
Blue	ZC3H12B	ENSG00000102053
Blue	ZC3H12D	ENSG00000178199
Blue	ZDHHC11B	ENSG00000206077
Blue	ZDHHC23	ENSG00000184307
Blue	ZDHHC9	ENSG00000188706
Blue	ZFP28	ENSG00000196867
Blue	ZFP37	ENSG00000136866
Blue	ZFP57	ENSG00000204644
Blue	ZFP82	ENSG00000181007
Blue	ZFYVE9	ENSG00000157077
Blue	ZIK1	ENSG00000171649
Blue	ZNF10	ENSG00000256223
Blue	ZNF135	ENSG00000176293
Blue	ZNF154	ENSG00000179909
Blue	ZNF239	ENSG00000196793
Blue	ZNF256	ENSG00000152454
Blue	ZNF257	ENSG00000197134
Blue	ZNF280B	ENSG00000275004
Blue	ZNF285	ENSG00000267508
Blue	ZNF286A	ENSG00000187607
Blue	ZNF286B	ENSG00000249459
Blue	ZNF287	ENSG00000141040
Blue	ZNF30	ENSG00000168661
Blue	ZNF345	ENSG00000251247
Blue	ZNF347	ENSG00000197937
Blue	ZNF354C	ENSG00000177932
Blue	ZNF382	ENSG00000161298
Blue	ZNF391	ENSG00000124613
Blue	ZNF404	ENSG00000176222
Blue	ZNF415	ENSG00000170954
Blue	ZNF416	ENSG00000083817
Blue	ZNF418	ENSG00000196724
Blue	ZNF439	ENSG00000171291
Blue	ZNF470	ENSG00000197016
Blue	ZNF471	ENSG00000196263
Blue	ZNF485	ENSG00000198298
Blue	ZNF501	ENSG00000186446
Blue	ZNF502	ENSG00000196653
Blue	ZNF519	ENSG00000175322
Blue	ZNF543	ENSG00000178229
Blue	ZNF547	ENSG00000152433
Blue	ZNF554	ENSG00000172006
Blue	ZNF559	ENSG00000188321
Blue	ZNF563	ENSG00000188868
Blue	ZNF568	ENSG00000198453
Blue	ZNF57	ENSG00000171970
Blue	ZNF571	ENSG00000180479
Blue	ZNF572	ENSG00000180938
Blue	ZNF573	ENSG00000189144
Blue	ZNF582	ENSG00000018869
Blue	ZNF583	ENSG00000198440
Blue	ZNF585B	ENSG00000245680
Blue	ZNF595	ENSG00000272602
Blue	ZNF599	ENSG00000153896
Blue	ZNF626	ENSG00000188171
Blue	ZNF629	ENSG00000102870
Blue	ZNF662	ENSG00000182983
Blue	ZNF677	ENSG00000197928
Blue	ZNF681	ENSG00000196172
Blue	ZNF682	ENSG00000197124
Blue	ZNF69	ENSG00000198429
Blue	ZNF711	ENSG00000147180
Blue	ZNF737	ENSG00000237440
Blue	ZNF77	ENSG00000175691
Blue	ZNF781	ENSG00000196381
Blue	ZNF793	ENSG00000188227
Blue	ZNF814	ENSG00000204514
Blue	ZNF823	ENSG00000197933
Blue	ZNF850	ENSG00000267041
Blue	ZNF880	ENSG00000221923
Blue	ZNF90	ENSG00000213988
Blue	ZRANB3	ENSG00000121988
Blue	ZSCAN18	ENSG00000121413
Brown	ABCA13	ENSG00000179869
Brown	ABCC2	ENSG00000023839
Brown	ABCC4	ENSG00000125257
Brown	AC013461.1	ENSG00000091436
Brown	AC113404.1	ENSG00000254893
Brown	AC241377.1	ENSG00000281741
Brown	ACER3	ENSG00000078124
Brown	ADAM9	ENSG00000168615
Brown	ADGRE1	ENSG00000174837
Brown	ADM	ENSG00000148926
Brown	AFF1	ENSG00000172493
Brown	AIF1	ENSG00000204472
Brown	AK4	ENSG00000162433
Brown	AK6	ENSG00000085231
Brown	ALDH1A2	ENSG00000128918
Brown	ALPK1	ENSG00000073331
Brown	ALS2CR12	ENSG00000155749
Brown	ANKDD1A	ENSG00000166839
Brown	ANKRD33B	ENSG00000164236
Brown	AP000769.1	ENSG00000279576
Brown	AP3B2	ENSG00000103723
Brown	AP5B1	ENSG00000254470
Brown	APOBEC3A	ENSG00000128383
Brown	APOBEC3B	ENSG00000179750
Brown	APOBR	ENSG00000184730
Brown	ARHGEF17	ENSG00000110237
Brown	ARPIN	ENSG00000242498
Brown	ASPRV1	ENSG00000244617
Brown	ATF6	ENSG00000118217
Brown	ATP23	ENSG00000166896
Brown	ATP7B	ENSG00000123191
Brown	ATP8B4	ENSG00000104043
Brown	ATP9A	ENSG00000054793
Brown	ATXN7	ENSG00000163635
Brown	AZU1	ENSG00000172232
Brown	BAZ1A	ENSG00000198604
Brown	BCAT1	ENSG00000060982
Brown	BCL2L15	ENSG00000188761
Brown	BEND7	ENSG00000165626
Brown	BOLA2B	ENSG00000169627
Brown	BPI	ENSG00000101425
Brown	BRI3	ENSG00000164713
Brown	C1D	ENSG00000197223
Brown	C1GALT1	ENSG00000106392
Brown	C1GALT1C1	ENSG00000171155
Brown	C20orf24	ENSG00000101084
Brown	C4BPA	ENSG00000123838
Brown	C4orf3	ENSG00000164096
Brown	C4orf32	ENSG00000174749
Brown	C4orf33	ENSG00000151470
Brown	C8orf76	ENSG00000189376
Brown	C9orf66	ENSG00000183784
Brown	CACNA1E	ENSG00000198216
Brown	CADM4	ENSG00000105767
Brown	CAMP	ENSG00000164047
Brown	CAPZA1	ENSG00000116489
Brown	CAPZA2	ENSG00000198898
Brown	CARD6	ENSG00000132357
Brown	CASP4	ENSG00000196954
Brown	CAV2	ENSG00000105971
Brown	CBWD3	ENSG00000196873
Brown	CC2D2B	ENSG00000188649
Brown	CCDC146	ENSG00000135205
Brown	CCDC30	ENSG00000186409
Brown	CCDC71L	ENSG00000253276
Brown	CCR1	ENSG00000163823
Brown	CD177	ENSG00000204936
Brown	CD300A	ENSG00000167851
Brown	CD300LD	ENSG00000204345
Brown	CD36	ENSG00000135218
Brown	CD59	ENSG00000085063
Brown	CEACAM6	ENSG00000086548
Brown	CEACAM8	ENSG00000124469
Brown	CECR6	ENSG00000183307
Brown	CERS3	ENSG00000154227
Brown	CFAP58	ENSG00000120051
Brown	CH17-262H11.1	ENSG00000282122
Brown	CH507-9B2.9	ENSG00000280433
Brown	CHMP2B	ENSG00000083937
Brown	CHPT1	ENSG00000111666
Brown	CIR1	ENSG00000138433
Brown	CISD1	ENSG00000122873
Brown	CKAP4	ENSG00000136026
Brown	CKLF	ENSG00000217555
Brown	CLEC12A	ENSG00000172322
Brown	CLEC12B	ENSG00000256660
Brown	CLEC18A	ENSG00000157322
Brown	CLEC1A	ENSG00000150048
Brown	CLEC2B	ENSG00000110852
Brown	CLEC4A	ENSG00000111729
Brown	CLEC4D	ENSG00000166527
Brown	CLEC4E	ENSG00000166523
Brown	CLEC5A	ENSG00000258227
Brown	CLIC2	ENSG00000155962
Brown	CLIC4	ENSG00000169504
Brown	CNTLN	ENSG00000044459
Brown	CNTNAP3B	ENSG00000154529
Brown	COL17A1	ENSG00000065618
Brown	CORIN	ENSG00000145244
Brown	CPT1A	ENSG00000110090
Brown	CPT1B	ENSG00000205560
Brown	CRIPT	ENSG00000119878
Brown	CRISP3	ENSG00000096006
Brown	CSAD	ENSG00000139631
Brown	CSF2RB	ENSG00000100368
Brown	CSRNP1	ENSG00000144655
Brown	CSTA	ENSG00000121552
Brown	CTAGE5	ENSG00000150527
Brown	CTC-479C5.12	ENSG00000261884
Brown	CTSG	ENSG00000100448
Brown	CTSS	ENSG00000163131
Brown	CXCL16	ENSG00000161921
Brown	CXorf21	ENSG00000120280
Brown	CYP26B1	ENSG00000003137
Brown	DACH1	ENSG00000276644
Brown	DDIAS	ENSG00000165490
Brown	DEFA1	ENSG00000206047
Brown	DEFA3	ENSG00000239839
Brown	DEFA4	ENSG00000164821
Brown	DHFR	ENSG00000228716
Brown	DHRS12	ENSG00000102796
Brown	DMXL2	ENSG00000104093
Brown	DOCK1	ENSG00000150760
Brown	DOCK4	ENSG00000128512
Brown	DPYD	ENSG00000188641
Brown	DRC1	ENSG00000157856
Brown	DSC2	ENSG00000134755
Brown	DSE	ENSG00000111817
Brown	EIF1AY	ENSG00000198692
Brown	EIF3C	ENSG00000184110
Brown	EIF4E3	ENSG00000163412
Brown	EIF4G3	ENSG00000075151
Brown	ELANE	ENSG00000197561
Brown	ENC1	ENSG00000171617
Brown	EPG5	ENSG00000152223
Brown	ERAP2	ENSG00000164308
Brown	EVI2A	ENSG00000126860
Brown	F2RL1	ENSG00000164251
Brown	F8	ENSG00000185010
Brown	F8A2	ENSG00000274791
Brown	FAM111A	ENSG00000166801
Brown	FAM114A1	ENSG00000197712
Brown	FAM151B	ENSG00000152380
Brown	FAM174B	ENSG00000185442
Brown	FAM198B	ENSG00000164125
Brown	FAM19A2	ENSG00000198673
Brown	FAM200B	ENSG00000237765
Brown	FAM209A	ENSG00000124103
Brown	FAM209B	ENSG00000213714
Brown	FAM3B	ENSG00000183844
Brown	FAM89A	ENSG00000182118
Brown	FAS	ENSG00000026103
Brown	FBN2	ENSG00000138829
Brown	FCGR3A	ENSG00000203747
Brown	FCGR3B	ENSG00000162747
Brown	FFAR3	ENSG00000185897
Brown	FGF13	ENSG00000129682
Brown	FGGY	ENSG00000172456
Brown	FGL2	ENSG00000127951
Brown	FKBP5	ENSG00000096060
Brown	FKBP9	ENSG00000122642
Brown	FOLR3	ENSG00000110203
Brown	FRMD4B	ENSG00000114541
Brown	GABRR2	ENSG00000111886
Brown	GADD45A	ENSG00000116717
Brown	GALNT3	ENSG00000115339
Brown	GAS7	ENSG00000007237
Brown	GDPD1	ENSG00000153982
Brown	GGH	ENSG00000137563
Brown	GHRL	ENSG00000157017
Brown	GK	ENSG00000198814
Brown	GLRX2	ENSG00000023572
Brown	GLUD2	ENSG00000182890
Brown	GNG10	ENSG00000242616
Brown	GPD2	ENSG00000115159
Brown	GPR141	ENSG00000187037
Brown	GPR155	ENSG00000163328
Brown	GPR65	ENSG00000140030
Brown	GRB10	ENSG00000106070
Brown	GRK4	ENSG00000125388
Brown	GSN	ENSG00000148180
Brown	GSTO2	ENSG00000065621
Brown	GTF2H2	ENSG00000145736
Brown	GTF2H2C	ENSG00000183474
Brown	HAUS4	ENSG00000092036
Brown	HDAC4	ENSG00000068024
Brown	HGF	ENSG00000019991
Brown	HINT3	ENSG00000111911
Brown	HIST1H2AC	ENSG00000180573
Brown	HIST1H2BC	ENSG00000180596
Brown	HIST1H2BF	ENSG00000277224
Brown	HIST1H2BH	ENSG00000275713
Brown	HIST1H2BN	ENSG00000233822
Brown	HIST1H3E	ENSG00000274750
Brown	HIST1H4E	ENSG00000276966
Brown	HIST1H4H	ENSG00000158406
Brown	HIST2H2BE	ENSG00000184678
Brown	HIST2H2BF	ENSG00000203814
Brown	HLA-C	ENSG00000204525
Brown	HORMAD1	ENSG00000143452
Brown	HP	ENSG00000257017
Brown	HPSE	ENSG00000173083
Brown	HSPA1B	ENSG00000204388
Brown	ICA1	ENSG00000003147
Brown	IGHV3-13	ENSG00000211942
Brown	IL18	ENSG00000150782
Brown	IL18R1	ENSG00000115604
Brown	IL18RAP	ENSG00000115607
Brown	IL1B	ENSG00000125538
Brown	INSL3	ENSG00000248099
Brown	IRAK3	ENSG00000090376
Brown	ITGA1	ENSG00000213949
Brown	ITGA9	ENSG00000144668
Brown	ITSN1	ENSG00000205726
Brown	JAG1	ENSG00000101384
Brown	JAK3	ENSG00000105639
Brown	KCND1	ENSG00000102057
Brown	KCNJ15	ENSG00000157551
Brown	KCNJ2	ENSG00000123700
Brown	KCTD12	ENSG00000178695
Brown	KIAA0040	ENSG00000235750
Brown	KIF1B	ENSG00000054523
Brown	KLF5	ENSG00000102554
Brown	KPNB1	ENSG00000108424
Brown	KREMEN1	ENSG00000183762
Brown	LANCL3	ENSG00000147036
Brown	LCN2	ENSG00000148346
Brown	LGALS9C	ENSG00000171916
Brown	LGALSL	ENSG00000119862
Brown	LILRA5	ENSG00000187116
Brown	LILRA6	ENSG00000244482
Brown	LILRB2	ENSG00000131042
Brown	LILRB5	ENSG00000105609
Brown	LINC00493	ENSG00000232388
Brown	LMNB1	ENSG00000113368
Brown	LMTK2	ENSG00000164715
Brown	LOXL1	ENSG00000129038
Brown	LPAR6	ENSG00000139679
Brown	LPCAT2	ENSG00000087253
Brown	LRRC37A	ENSG00000176681
Brown	LRRC37A2	ENSG00000238083
Brown	LRRC37A3	ENSG00000176809
Brown	LSM12	ENSG00000161654
Brown	LTA4H	ENSG00000111144
Brown	LTF	ENSG00000012223
Brown	LY96	ENSG00000154589
Brown	LYRM1	ENSG00000102897
Brown	LYSMD1	ENSG00000163155
Brown	MAP2K6	ENSG00000108984
Brown	MAP3K13	ENSG00000073803
Brown	MAP3K7CL	ENSG00000156265
Brown	MARC1	ENSG00000186205
Brown	MARCH1	ENSG00000145416
Brown	MARCKS	ENSG00000277443
Brown	MCEMP1	ENSG00000183019
Brown	MCTP1	ENSG00000175471
Brown	MDGA1	ENSG00000112139
Brown	ME1	ENSG00000065833
Brown	MED12L	ENSG00000144893
Brown	MEFV	ENSG00000103313
Brown	MFSD14B	ENSG00000148110
Brown	MILR1	ENSG00000271605
Brown	MITF	ENSG00000187098
Brown	MMP19	ENSG00000123342
Brown	MMP8	ENSG00000118113
Brown	MPO	ENSG00000005381
Brown	MPP1	ENSG00000130830
Brown	MPZ	ENSG00000158887
Brown	MPZL2	ENSG00000149573
Brown	MRPL53	ENSG00000204822
Brown	MS4A4E	ENSG00000214787
Brown	MSRB3	ENSG00000174099
Brown	MT-ND3	ENSG00000198840
Brown	MTF1	ENSG00000188786
Brown	MTRF1L	ENSG00000112031
Brown	MTRNR2L12	ENSG00000269028
Brown	MTRNR2L8	ENSG00000255823
Brown	MYO10	ENSG00000145555
Brown	MYO7A	ENSG00000137474
Brown	NAIP	ENSG00000249437
Brown	NBN	ENSG00000104320
Brown	NBPF10	ENSG00000271425
Brown	NBPF14	ENSG00000270629
Brown	NCF1	ENSG00000158517
Brown	NDST1	ENSG00000070614
Brown	NEBL	ENSG00000078114
Brown	NFE2L3	ENSG00000050344
Brown	NFXL1	ENSG00000170448
Brown	NLN	ENSG00000123213
Brown	NLRC4	ENSG00000091106
Brown	NME8	ENSG00000086288
Brown	NMI	ENSG00000123609
Brown	NMNAT1	ENSG00000173614
Brown	NOD2	ENSG00000167207
Brown	NOL3	ENSG00000140939
Brown	NOMO3	ENSG00000103226
Brown	NOXRED1	ENSG00000165555
Brown	NRG1	ENSG00000157168
Brown	NT5DC4	ENSG00000144130
Brown	NTNG2	ENSG00000196358
Brown	NUF2	ENSG00000143228
Brown	OLFM4	ENSG00000102837
Brown	OLR1	ENSG00000173391
Brown	OPLAH	ENSG00000178814
Brown	OR2B6	ENSG00000124657
Brown	OSM	ENSG00000099985
Brown	PAPSS1	ENSG00000138801
Brown	PARPBP	ENSG00000185480
Brown	PBLD	ENSG00000108187
Brown	PDE4B	ENSG00000184588
Brown	PDGFC	ENSG00000145431
Brown	PDK4	ENSG00000004799
Brown	PFDN4	ENSG00000101132
Brown	PFKFB2	ENSG00000123836
Brown	PHTF1	ENSG00000116793
Brown	PLA2G4A	ENSG00000116711
Brown	PLXDC2	ENSG00000120594
Brown	PPP1R3D	ENSG00000132825
Brown	PPP2R3C	ENSG00000092020
Brown	PPT1	ENSG00000131238
Brown	PRRG4	ENSG00000135378
Brown	PRTN3	ENSG00000196415
Brown	PRUNE2	ENSG00000106772
Brown	PSMA2	ENSG00000106588
Brown	PTGFRN	ENSG00000134247
Brown	PTX3	ENSG00000163661
Brown	RABGEF1	ENSG00000154710
Brown	RAP1GAP	ENSG00000076864
Brown	RBKS	ENSG00000171174
Brown	RERE	ENSG00000142599
Brown	RHOT1	ENSG00000126858
Brown	RIMBP3C	ENSG00000183246
Brown	RNASEL	ENSG00000135828
Brown	RNF217	ENSG00000146373
Brown	RP1-34B20.21	ENSG00000282988
Brown	RP11-153I24.5	ENSG00000283384
Brown	RP11-166B2.1	ENSG00000234719
Brown	RP11-327P2.7	ENSG00000281106
Brown	RP11-437B10.1	ENSG00000279765
Brown	RP11-644F5.10	ENSG00000258311
Brown	RP11-793H13.10	ENSG00000267281
Brown	RP1L1	ENSG00000183638
Brown	RTN2	ENSG00000125744
Brown	S100A6	ENSG00000197956
Brown	S100Z	ENSG00000171643
Brown	S1PR3	ENSG00000213694
Brown	SAMSN1	ENSG00000155307
Brown	SCN9A	ENSG00000169432
Brown	SDCBP2	ENSG00000125775
Brown	SDHAF3	ENSG00000196636
Brown	SEC61G	ENSG00000132432
Brown	SELL	ENSG00000188404
Brown	SERPINB1	ENSG00000021355
Brown	SERPINB10	ENSG00000242550
Brown	SIGLEC14	ENSG00000254415
Brown	SIGLEC5	ENSG00000105501
Brown	SIGLEC9	ENSG00000129450
Brown	SIPA1L1	ENSG00000197555
Brown	SIRPB1	ENSG00000101307
Brown	SIRPD	ENSG00000125900
Brown	SLC18A2	ENSG00000165646
Brown	SLC1A3	ENSG00000079215
Brown	SLC23A3	ENSG00000213901
Brown	SLC25A20	ENSG00000178537
Brown	SLC25A34	ENSG00000162461
Brown	SLC26A8	ENSG00000112053
Brown	SLC28A3	ENSG00000197506
Brown	SLC2A14	ENSG00000173262
Brown	SLC35A5	ENSG00000138459
Brown	SLITRK4	ENSG00000179542
Brown	SMN2	ENSG00000205571
Brown	SMPDL3A	ENSG00000172594
Brown	SNX3	ENSG00000112335
Brown	SOCS3	ENSG00000184557
Brown	SPATC1	ENSG00000186583
Brown	SPDYC	ENSG00000204710
Brown	SRGAP2C	ENSG00000171943
Brown	SSFA2	ENSG00000138434
Brown	STK3	ENSG00000104375
Brown	TACSTD2	ENSG00000184292
Brown	TAF13	ENSG00000197780
Brown	TBC1D30	ENSG00000111490
Brown	TBK1	ENSG00000183735
Brown	TCN1	ENSG00000134827
Brown	TDRD9	ENSG00000156414
Brown	TFEC	ENSG00000105967
Brown	TLR5	ENSG00000187554
Brown	TMBIM4	ENSG00000155957
Brown	TMEM144	ENSG00000164124
Brown	TMEM165	ENSG00000134851
Brown	TMEM251	ENSG00000153485
Brown	TMEM38A	ENSG00000072954
Brown	TMEM92	ENSG00000167105
Brown	TMIGD3	ENSG00000121933
Brown	TMSB4Y	ENSG00000154620
Brown	TMTC1	ENSG00000133687
Brown	TNFSF15	ENSG00000181634
Brown	TNNT3	ENSG00000130595
Brown	TOPORS-AS1	ENSG00000235453
Brown	TPST1	ENSG00000169902
Brown	TREML4	ENSG00000188056
Brown	TRIM25	ENSG00000121060
Brown	TRIM9	ENSG00000100505
Brown	TSHZ3	ENSG00000121297
Brown	TTC26	ENSG00000105948
Brown	TUFT1	ENSG00000143367
Brown	TXLNB	ENSG00000164440
Brown	U2AF1	ENSG00000160201
Brown	U2AF1L5	ENSG00000275895
Brown	UBE2D1	ENSG00000072401
Brown	UBE2J1	ENSG00000198833
Brown	UGGT2	ENSG00000102595
Brown	USB1	ENSG00000103005
Brown	VCAN	ENSG00000038427
Brown	VNN1	ENSG00000112299
Brown	VSIG10	ENSG00000176834
Brown	WSB1	ENSG00000109046
Brown	XKR3	ENSG00000172967
Brown	XRCC4	ENSG00000152422
Brown	ZDHHC19	ENSG00000163958
Brown	ZNF200	ENSG00000010539
Brown	ZNF222	ENSG00000159885
Brown	ZNF230	ENSG00000159882
Brown	ZNF396	ENSG00000186496
Brown	ZNF630	ENSG00000221994
Brown	ZNF763	ENSG00000197054
Brown	ZNF788	ENSG00000214189
Brown	ZNF799	ENSG00000196466
Cyan	ABLIM1	ENSG00000099204
Cyan	ACVR2A	ENSG00000121989
Cyan	AFDN	ENSG00000130396
Cyan	B3GLCT	ENSG00000187676
Cyan	BRMS1L	ENSG00000100916
Cyan	C5orf63	ENSG00000164241
Cyan	CAMK4	ENSG00000152495
Cyan	CAMSAP2	ENSG00000118200
Cyan	CCDC7	ENSG00000216937
Cyan	CD28	ENSG00000178562
Cyan	CD96	ENSG00000153283
Cyan	CDR2	ENSG00000140743
Cyan	CEP128	ENSG00000100629
Cyan	CEP83	ENSG00000173588
Cyan	CETN3	ENSG00000153140
Cyan	CFH	ENSG00000000971
Cyan	DOCK9	ENSG00000088387
Cyan	DPP4	ENSG00000197635
Cyan	DSEL	ENSG00000171451
Cyan	DYNC2H1	ENSG00000187240
Cyan	DYNC2LI1	ENSG00000138036
Cyan	EEF1E1	ENSG00000124802
Cyan	EIF1AX	ENSG00000173674
Cyan	EPHA4	ENSG00000116106
Cyan	ERMN	ENSG00000136541
Cyan	ETS1	ENSG00000134954
Cyan	EXPH5	ENSG00000110723
Cyan	FAM133B	ENSG00000234545
Cyan	FAM184A	ENSG00000111879
Cyan	FAM210A	ENSG00000177150
Cyan	FAM221A	ENSG00000188732
Cyan	FAM69A	ENSG00000154511
Cyan	FAM84B	ENSG00000168672
Cyan	FKBP14	ENSG00000106080
Cyan	FSD1L	ENSG00000106701
Cyan	GCNT4	ENSG00000176928
Cyan	GCSAM	ENSG00000174500
Cyan	GEN1	ENSG00000178295
Cyan	GPR183	ENSG00000169508
Cyan	GPRASP1	ENSG00000198932
Cyan	GTF2I	ENSG00000263001
Cyan	HDAC9	ENSG00000048052
Cyan	HPCAL4	ENSG00000116983
Cyan	HSPE1	ENSG00000115541
Cyan	ICOS	ENSG00000163600
Cyan	IER3IP1	ENSG00000134049
Cyan	IFT74	ENSG00000096872
Cyan	IFT80	ENSG00000068885
Cyan	IL7R	ENSG00000168685
Cyan	IPP	ENSG00000197429
Cyan	ITGA6	ENSG00000091409
Cyan	ITK	ENSG00000113263
Cyan	KLF8	ENSG00000102349
Cyan	KLHL3	ENSG00000146021
Cyan	LMO7	ENSG00000136153
Cyan	LRP6	ENSG00000070018
Cyan	LRRN3	ENSG00000173114
Cyan	METTL18	ENSG00000171806
Cyan	MNAT1	ENSG00000020426
Cyan	NANP	ENSG00000170191
Cyan	NELL2	ENSG00000184613
Cyan	NMT2	ENSG00000152465
Cyan	NR3C2	ENSG00000151623
Cyan	NT5E	ENSG00000135318
Cyan	NUDT15	ENSG00000136159
Cyan	OXNAD1	ENSG00000154814
Cyan	PANK1	ENSG00000152782
Cyan	PCGF6	ENSG00000156374
Cyan	PGBD4	ENSG00000182405
Cyan	PIGW	ENSG00000277161
Cyan	PLAG1	ENSG00000181690
Cyan	RAPH1	ENSG00000173166
Cyan	RASGRF2	ENSG00000113319
Cyan	RCAN3	ENSG00000117602
Cyan	RFC3	ENSG00000133119
Cyan	RGMB	ENSG00000174136
Cyan	RIC3	ENSG00000166405
Cyan	RNLS	ENSG00000184719
Cyan	RPGRIP1L	ENSG00000103494
Cyan	SASS6	ENSG00000156876
Cyan	SEPT10	ENSG00000186522
Cyan	SESN1	ENSG00000080546
Cyan	SH3YL1	ENSG00000035115
Cyan	SLC38A6	ENSG00000139974
Cyan	SNAPC1	ENSG00000023608
Cyan	STIL	ENSG00000123473
Cyan	TAF1A	ENSG00000143498
Cyan	TBC1D4	ENSG00000136111
Cyan	TCAF1	ENSG00000198420
Cyan	THEM4	ENSG00000159445
Cyan	TIMM8A	ENSG00000126953
Cyan	TMEM220	ENSG00000187824
Cyan	TRAF5	ENSG00000082512
Cyan	TRAT1	ENSG00000163519
Cyan	TRAV8-3	ENSG00000211787
Cyan	VSIG1	ENSG00000101842
Cyan	YAE1D1	ENSG00000241127
Cyan	ZC2HC1A	ENSG00000104427
Cyan	ZNF138	ENSG00000197008
Cyan	ZNF248	ENSG00000198105
Cyan	ZNF273	ENSG00000198039
Cyan	ZNF283	ENSG00000167637
Cyan	ZNF300	ENSG00000145908
Cyan	ZNF331	ENSG00000130844
Cyan	ZNF367	ENSG00000165244
Cyan	ZNF540	ENSG00000171817
Cyan	ZNF548	ENSG00000188785
Cyan	ZNF549	ENSG00000121406
Cyan	ZNF550	ENSG00000251369
Cyan	ZNF569	ENSG00000196437
Cyan	ZNF577	ENSG00000161551
Cyan	ZNF680	ENSG00000173041
Cyan	ZNF714	ENSG00000160352
Cyan	ZNF717	ENSG00000227124
Cyan	ZNF718	ENSG00000250312
Cyan	ZNF772	ENSG00000197128
Cyan	ZNF813	ENSG00000198346
Cyan	ZNF827	ENSG00000151612
Cyan	ZNF83	ENSG00000167766
Cyan	ZNF85	ENSG00000105750
Cyan	ZSCAN20	ENSG00000121903
Darkgreen	AGTRAP	ENSG00000177674
Darkgreen	ARHGEF10L	ENSG00000074964
Darkgreen	C19orf38	ENSG00000214212
Darkgreen	CLEC11A	ENSG00000105472
Darkgreen	CTSD	ENSG00000117984
Darkgreen	DDAH2	ENSG00000213722
Darkgreen	FES	ENSG00000182511
Darkgreen	FSTL3	ENSG00000070404
Darkgreen	GBA	ENSG00000177628
Darkgreen	GRINA	ENSG00000178719
Darkgreen	GRN	ENSG00000030582
Darkgreen	HK3	ENSG00000160883
Darkgreen	LTBR	ENSG00000111321
Darkgreen	MFSD7	ENSG00000169026
Darkgreen	NAPRT	ENSG00000147813
Darkgreen	OSCAR	ENSG00000170909
Darkgreen	PLAUR	ENSG00000011422
Darkgreen	RAB24	ENSG00000169228
Darkgreen	RELB	ENSG00000104856
Darkgreen	SH2B2	ENSG00000160999
Darkgreen	SNX21	ENSG00000124104
Darkgreen	SPATA2L	ENSG00000158792
Darkgreen	STAB1	ENSG00000010327
Darkgreen	TNFAIP2	ENSG00000185215
Darkgreen	TSPO	ENSG00000100300
Darkgreen	VPS9D1	ENSG00000075399
Darkgreen	ZC3H3	ENSG00000014164
Darkred	AGBL2	ENSG00000165923
Darkred	ALG10B	ENSG00000175548
Darkred	ANKRD36	ENSG00000135976
Darkred	ANKRD36C	ENSG00000174501
Darkred	BBS12	ENSG00000181004
Darkred	BCO2	ENSG00000197580
Darkred	C17orf67	ENSG00000214226
Darkred	CXorf57	ENSG00000147231
Darkred	CYB5RL	ENSG00000215883
Darkred	DOCK3	ENSG00000088538
Darkred	DUS4L	ENSG00000105865
Darkred	EML5	ENSG00000165521
Darkred	FAM169A	ENSG00000198780
Darkred	FMO4	ENSG00000076258
Darkred	GPAM	ENSG00000119927
Darkred	HOOK1	ENSG00000134709
Darkred	KNL1	ENSG00000137812
Darkred	MATR3	ENSG00000015479
Darkred	PATJ	ENSG00000132849
Darkred	POLH	ENSG00000170734
Darkred	PON2	ENSG00000105854
Darkred	RP5-862P8.2	ENSG00000143674
Darkred	SDR42E1	ENSG00000184860
Darkred	SLC30A4	ENSG00000104154
Darkred	SV2A	ENSG00000159164
Darkred	UBE2V1	ENSG00000244687
Darkred	USP13	ENSG00000058056
Darkred	ZGRF1	ENSG00000138658
Darkred	ZNF251	ENSG00000198169
Darkred	ZNF432	ENSG00000256087
Darkred	ZNF461	ENSG00000197808
Darkred	ZNF527	ENSG00000189164
Darkred	ZNF528	ENSG00000167555
Darkred	ZNF530	ENSG00000183647
Darkred	ZNF749	ENSG00000186230
Darkred	ZNF789	ENSG00000198556
Darkred	ZNF805	ENSG00000204524
Darkred	ZNF846	ENSG00000196605
Darkturquoise	ALKBH7	ENSG00000125652
Darkturquoise	APRT	ENSG00000198931
Darkturquoise	C19orf48	ENSG00000167747
Darkturquoise	C20orf27	ENSG00000101220
Darkturquoise	C4orf48	ENSG00000243449
Darkturquoise	C9orf16	ENSG00000171159
Darkturquoise	CACFD1	ENSG00000160325
Darkturquoise	CCDC85B	ENSG00000175602
Darkturquoise	DNPH1	ENSG00000112667
Darkturquoise	EXOSC5	ENSG00000077348
Darkturquoise	FAM173A	ENSG00000103254
Darkturquoise	GCHFR	ENSG00000137880
Darkturquoise	H1FX	ENSG00000184897
Darkturquoise	JMJD4	ENSG00000081692
Darkturquoise	JOSD2	ENSG00000161677
Darkturquoise	LAGE3	ENSG00000196976
Darkturquoise	LGALS1	ENSG00000100097
Darkturquoise	MFSD3	ENSG00000167700
Darkturquoise	MZT2B	ENSG00000152082
Darkturquoise	NME3	ENSG00000103024
Darkturquoise	RPL13	ENSG00000167526
Darkturquoise	RPS5	ENSG00000083845
Darkturquoise	TMEM160	ENSG00000130748
Darkturquoise	TSPAN4	ENSG00000214063
Darkturquoise	WDR18	ENSG00000065268
Darkturquoise	YDJC	ENSG00000161179
Darkturquoise	ZNHIT2	ENSG00000174276
Green	ABCC5	ENSG00000114770
Green	ABCG1	ENSG00000160179
Green	ABHD3	ENSG00000158201
Green	ABHD5	ENSG00000011198
Green	ACKR1	ENSG00000213088
Green	ACOX1	ENSG00000161533
Green	ACRC	ENSG00000147174
Green	ACSL1	ENSG00000151726
Green	ADGRE2	ENSG00000127507
Green	AFF2	ENSG00000155966
Green	ALOX5AP	ENSG00000132965
Green	ALPL	ENSG00000162551
Green	ANXA3	ENSG00000138772
Green	APMAP	ENSG00000101474
Green	AQP9	ENSG00000103569
Green	ARL11	ENSG00000152213
Green	ATP2C2	ENSG00000064270
Green	ATP6V1B2	ENSG00000147416
Green	AVIL	ENSG00000135407
Green	B4GALT5	ENSG00000158470
Green	BASP1	ENSG00000176788
Green	BCL2A1	ENSG00000140379
Green	BCL6	ENSG00000113916
Green	BEST1	ENSG00000167995
Green	BICDL2	ENSG00000162069
Green	BMX	ENSG00000102010
Green	BNIPL	ENSG00000163141
Green	BST1	ENSG00000109743
Green	BTBD19	ENSG00000222009
Green	BTNL8	ENSG00000113303
Green	C1R	ENSG00000159403
Green	C1RL	ENSG00000139178
Green	C5AR1	ENSG00000197405
Green	C7orf34	ENSG00000165131
Green	CA4	ENSG00000167434
Green	CCDC17	ENSG00000159588
Green	CD55	ENSG00000196352
Green	CDA	ENSG00000158825
Green	CEACAM4	ENSG00000105352
Green	CEP19	ENSG00000174007
Green	CEP295NL	ENSG00000178404
Green	CFAP45	ENSG00000213085
Green	CFLAR	ENSG00000003402
Green	CHST15	ENSG00000182022
Green	CHSY1	ENSG00000131873
Green	CLTCL1	ENSG00000070371
Green	CMTM2	ENSG00000140932
Green	CNTNAP3	ENSG00000106714
Green	CR1	ENSG00000203710
Green	CRISPLD2	ENSG00000103196
Green	CXCL1	ENSG00000163739
Green	CXCL8	ENSG00000169429
Green	CXCR1	ENSG00000163464
Green	CXCR2	ENSG00000180871
Green	CYSTM1	ENSG00000120306
Green	DENND3	ENSG00000105339
Green	DENND5A	ENSG00000184014
Green	DHRS13	ENSG00000167536
Green	DUSP1	ENSG00000120129
Green	DYSF	ENSG00000135636
Green	ECE1	ENSG00000117298
Green	EFCAB12	ENSG00000172771
Green	EGLN1	ENSG00000135766
Green	ENTPD1	ENSG00000138185
Green	EPHB1	ENSG00000154928
Green	EVI2B	ENSG00000185862
Green	F5	ENSG00000198734
Green	FAM101B	ENSG00000183688
Green	FAM129A	ENSG00000135842
Green	FCAR	ENSG00000186431
Green	FCGR2A	ENSG00000143226
Green	FCGR2B	ENSG00000072694
Green	FFAR2	ENSG00000126262
Green	FHDC1	ENSG00000137460
Green	FLOT1	ENSG00000137312
Green	FOSL2	ENSG00000075426
Green	FPR2	ENSG00000171049
Green	FRAT2	ENSG00000181274
Green	FUT7	ENSG00000180549
Green	GAB2	ENSG00000033327
Green	GALNT14	ENSG00000158089
Green	GCA	ENSG00000115271
Green	GCM1	ENSG00000137270
Green	GLIPR2	ENSG00000122694
Green	GLT1D1	ENSG00000151948
Green	GPAT3	ENSG00000138678
Green	GPR27	ENSG00000170837
Green	H3F3A	ENSG00000163041
Green	HAL	ENSG00000084110
Green	HCAR2	ENSG00000182782
Green	HCAR3	ENSG00000255398
Green	HCG27	ENSG00000206344
Green	HIP1	ENSG00000127946
Green	HIST1H1C	ENSG00000187837
Green	HRH2	ENSG00000113749
Green	HSD17B11	ENSG00000198189
Green	HSPA1A	ENSG00000204389
Green	HSPA6	ENSG00000173110
Green	IER3	ENSG00000137331
Green	IFITM2	ENSG00000185201
Green	IFNAR1	ENSG00000142166
Green	IFNGR2	ENSG00000159128
Green	IFRD1	ENSG00000006652
Green	IGF2R	ENSG00000197081
Green	IGSF6	ENSG00000140749
Green	IL13RA1	ENSG00000131724
Green	IL17RA	ENSG00000177663
Green	IL1R1	ENSG00000115594
Green	IL1R2	ENSG00000115590
Green	IL4R	ENSG00000077238
Green	IL6R	ENSG00000160712
Green	INHBB	ENSG00000163083
Green	ITGAM	ENSG00000169896
Green	ITM2B	ENSG00000136156
Green	JAML	ENSG00000160593
Green	KCNE1	ENSG00000180509
Green	KCNE3	ENSG00000175538
Green	KDM6B	ENSG00000132510
Green	KIAA0319	ENSG00000137261
Green	KIAA1324	ENSG00000116299
Green	KIF13A	ENSG00000137177
Green	KLHL2	ENSG00000109466
Green	KRT23	ENSG00000108244
Green	LAT2	ENSG00000086730
Green	LETM2	ENSG00000165046
Green	LILRA1	ENSG00000104974
Green	LIMK2	ENSG00000182541
Green	LIN7A	ENSG00000111052
Green	LINC00694	ENSG00000225873
Green	LITAF	ENSG00000189067
Green	LRG1	ENSG00000171236
Green	LRRC4	ENSG00000128594
Green	LRRC6	ENSG00000129295
Green	LSMEM1	ENSG00000181016
Green	LYN	ENSG00000254087
Green	MAFF	ENSG00000185022
Green	MANSC1	ENSG00000111261
Green	MAPK14	ENSG00000112062
Green	MBOAT2	ENSG00000143797
Green	MCTP2	ENSG00000140563
Green	MGAM	ENSG00000257335
Green	MME	ENSG00000196549
Green	MMP9	ENSG00000100985
Green	MNDA	ENSG00000163563
Green	MRVI1	ENSG00000072952
Green	MTHFS	ENSG00000136371
Green	MTRNR2L10	ENSG00000256045
Green	MXD1	ENSG00000059728
Green	MYBPC3	ENSG00000134571
Green	NAMPT	ENSG00000105835
Green	NATD1	ENSG00000274180
Green	NBPF26	ENSG00000273136
Green	NCF2	ENSG00000116701
Green	NDUFB3	ENSG00000119013
Green	NFIL3	ENSG00000165030
Green	NHLH1	ENSG00000171786
Green	NPL	ENSG00000135838
Green	NQO2	ENSG00000124588
Green	NR6A1	ENSG00000148200
Green	NRBF2	ENSG00000148572
Green	NSUN7	ENSG00000179299
Green	OGFOD2	ENSG00000111325
Green	OMG	ENSG00000126861
Green	ORM1	ENSG00000229314
Green	OTX1	ENSG00000115507
Green	P2RX1	ENSG00000108405
Green	P2RY13	ENSG00000181631
Green	PADI2	ENSG00000117115
Green	PADI4	ENSG00000159339
Green	PAQR6	ENSG00000160781
Green	PDK3	ENSG00000067992
Green	PFKFB3	ENSG00000170525
Green	PGD	ENSG00000142657
Green	PGLYRP1	ENSG00000008438
Green	PGS1	ENSG00000087157
Green	PHF21A	ENSG00000135365
Green	PI3	ENSG00000124102
Green	PLBD1	ENSG00000121316
Green	PLGLB1	ENSG00000183281
Green	PLIN4	ENSG00000167676
Green	PLIN5	ENSG00000214456
Green	PNPLA1	ENSG00000180316
Green	PPP1R3B	ENSG00000173281
Green	PPP4R1	ENSG00000154845
Green	PROK2	ENSG00000163421
Green	PSRC1	ENSG00000134222
Green	PTPRJ	ENSG00000149177
Green	PYGL	ENSG00000100504
Green	QPCT	ENSG00000115828
Green	RAB31	ENSG00000168461
Green	RAB3D	ENSG00000105514
Green	RALB	ENSG00000144118
Green	RBM47	ENSG00000163694
Green	RBP7	ENSG00000162444
Green	REM2	ENSG00000139890
Green	REPS2	ENSG00000169891
Green	RFWD2	ENSG00000143207
Green	RGL3	ENSG00000205517
Green	RGL4	ENSG00000159496
Green	RGS2	ENSG00000116741
Green	RILPL1	ENSG00000188026
Green	RNF144B	ENSG00000137393
Green	RNF149	ENSG00000163162
Green	RNF19B	ENSG00000116514
Green	RNF24	ENSG00000101236
Green	ROPN1L	ENSG00000145491
Green	RP11-723O4.6	ENSG00000187695
Green	RPH3A	ENSG00000089169
Green	RRAGD	ENSG00000025039
Green	RTN3	ENSG00000133318
Green	S100A11	ENSG00000163191
Green	S100A12	ENSG00000163221
Green	S100A8	ENSG00000143546
Green	S100A9	ENSG00000163220
Green	S100P	ENSG00000163993
Green	SDCBP	ENSG00000137575
Green	SERPINA1	ENSG00000197249
Green	SERPINB2	ENSG00000197632
Green	SH3GLB1	ENSG00000097033
Green	SH3RF3	ENSG00000172985
Green	SIPA1L2	ENSG00000116991
Green	SLC22A1	ENSG00000175003
Green	SLC22A4	ENSG00000197208
Green	SLC25A44	ENSG00000160785
Green	SLC2A3	ENSG00000059804
Green	SLPI	ENSG00000124107
Green	SOD2	ENSG00000112096
Green	SRGN	ENSG00000122862
Green	SRPK1	ENSG00000096063
Green	ST20	ENSG00000180953
Green	ST3GAL4	ENSG00000110080
Green	ST6GALNAC2	ENSG00000070731
Green	STEAP4	ENSG00000127954
Green	STX3	ENSG00000166900
Green	SULT1A1	ENSG00000196502
Green	SULT1A2	ENSG00000197165
Green	TBC1D3D	ENSG00000274419
Green	TBC1D3G	ENSG00000260287
Green	TBC1D3L	ENSG00000274512
Green	TDP2	ENSG00000111802
Green	TECPR2	ENSG00000196663
Green	TG	ENSG00000042832
Green	TGFA	ENSG00000163235
Green	TGM3	ENSG00000125780
Green	TIMP2	ENSG00000035862
Green	TLR2	ENSG00000137462
Green	TLR6	ENSG00000174130
Green	TMEM164	ENSG00000157600
Green	TMEM185A	ENSG00000269556
Green	TMEM55A	ENSG00000155099
Green	TMEM81	ENSG00000174529
Green	TMEM91	ENSG00000142046
[truncated: 3,002 more rows]
