# Supplementary material for: A modular transcriptional signature identifies phenotypic heterogeneity of human tuberculosis infection
Source: Nat Commun. 2018 Jun 19;9:2308. doi: 10.1038/s41467-018-04579-w (PMC6008327; doi:10.1038/s41467-018-04579-w)
Supplement: Supplementary file 5 — Supplementary Data 3 [file 41467_2018_4579_MOESM5_ESM.xlsx]

## Sheet: Supplementary Data 3
Supplementary Data 3. List of the 70 genes consistently upregulated in active TB (without outliers) and LTBI outliers from Berry Combined and Leicester datasets, compared to respective controls.
Ensembl ID	Gene	Berry Combined dataset						Leicester cohort
		Active TB (wihtout outliers) vs. Latent TB(without outliers)			Latent TB-Outliers vs. Latent TB(without outliers)			Active TB (wihtout outliers) vs. Latent TB(without outliers)			Latent TB-Outliers vs. Latent TB(without outliers)
		Log2 Fold change	p-value	FDR p-value	Log2 Fold change	p-value	FDR p-value	Log2 Fold change	p-value	FDR p-value	Log2 Fold change	p-value	FDR p-value
ENSG00000163568	AIM2	2.66249	4.97833e-29	4.11476e-26	1.3597	1.90197e-07	1.99836e-05	2.93726	1.01381e-50	5.19872e-48	1.44946	3.99094e-05	0.00164272
ENSG00000152766	ANKRD22	4.63073	1.29161e-32	2.28763e-29	2.32923	1.4697e-08	2.19534e-06	4.70224	8.67452e-56	1.5251e-52	3.08638	1.94406e-12	2.39256e-08
ENSG00000100342	APOL1	1.84007	1.73276e-29	1.79023e-26	1.09602	1.77547e-09	3.49401e-07	2.1895	8.98441e-59	3.6857e-55	1.24074	1.12966e-06	0.000119851
ENSG00000162772	ATF3	2.3978	1.01764e-23	2.68441e-21	1.45855	2.20846e-07	2.26285e-05	2.91428	1.70201e-39	2.18194e-37	1.88764	1.0318e-06	0.000115001
ENSG00000168062	BATF2	3.83535	2.57524e-33	6.38556e-30	2.54349	5.08346e-13	3.50138e-10	3.85248	6.87214e-49	2.72824e-46	2.35485	2.07178e-08	9.80669e-06
ENSG00000173369	C1QB	3.0492	4.10829e-21	6.36682e-19	1.76764	5.33588e-06	0.000403379	4.71192	1.36638e-60	8.408e-57	1.51541	0.001407	0.0198123
ENSG00000159189	C1QC	3.61328	1.52965e-15	6.38538e-14	1.91196	0.000811406	0.0245361	5.47403	7.44467e-55	8.32923e-52	1.8	0.00111695	0.0170127
ENSG00000166278	C2	2.24121	2.96189e-18	2.56794e-16	1.27174	6.01471e-05	0.00332903	3.19719	3.19328e-53	2.61998e-50	1.49929	5.60839e-05	0.00213032
ENSG00000198216	CACNA1E	2.15264	1.34269e-17	9.51236e-16	1.33039	2.36658e-05	0.00154425	2.38666	2.02557e-39	2.56997e-37	1.45352	1.38222e-05	0.000769728
ENSG00000255221	CARD17	3.23808	3.36201e-16	1.64648e-14	1.90344	0.000141084	0.00661193	3.74386	3.30211e-48	1.19527e-45	2.26442	8.26071e-08	2.54494e-05
ENSG00000120217	CD274	3.04503	3.67449e-29	3.25402e-26	1.57557	1.23596e-07	1.40581e-05	3.11738	1.72882e-45	4.72814e-43	1.80937	2.05813e-06	0.000183546
ENSG00000079385	CEACAM1	1.88364	3.25655e-23	8.07494e-21	1.1527	2.97578e-07	2.9515e-05	2.06827	9.69414e-44	1.98843e-41	1.33236	1.90778e-06	0.00017138
ENSG00000134326	CMPK2	2.38735	2.75899e-20	3.67806e-18	2.76309	3.74407e-15	9.2838e-12	1.62706	1.36867e-10	5.34906e-10	1.61527	0.00058276	0.0110851
ENSG00000107201	DDX58	1.39936	3.38031e-20	4.36553e-18	1.32512	1.87436e-11	6.83481e-09	1.23819	8.10379e-20	1.00436e-18	1.1418	1.6308e-05	0.000871768
ENSG00000073737	DHRS9	1.79884	1.94821e-23	5.03205e-21	1.22204	1.60495e-08	2.34096e-06	1.8532	5.6141e-31	2.74058e-29	1.01429	0.00110559	0.0169025
ENSG00000055332	EIF2AK2	1.48181	3.10322e-16	1.55764e-14	1.72312	5.15968e-12	2.36925e-09	1.07323	1.51774e-10	5.91289e-10	1.03545	0.00175078	0.0226333
ENSG00000133106	EPSTI1	2.67756	1.14124e-32	2.28763e-29	2.17374	1.22323e-16	1.51657e-12	2.36938	1.59534e-28	5.91382e-27	1.80174	2.24372e-06	0.000191391
ENSG00000010030	ETV7	3.66535	7.1323e-24	2.05642e-21	2.49873	9.27123e-09	1.5326e-06	3.3085	1.6859e-36	1.59603e-34	2.0158	5.19323e-06	0.000363142
ENSG00000179044	EXOC3L1	1.85147	5.16664e-17	3.2028e-15	1.82666	5.00381e-10	1.12795e-07	2.25231	3.52273e-25	8.75842e-24	1.51306	0.000150193	0.00437808
ENSG00000116663	FBXO6	1.6378	4.62013e-26	1.97519e-23	1.02567	1.1671e-08	1.85509e-06	1.94769	9.67032e-51	5.17446e-48	1.16639	2.70021e-06	0.0002172
ENSG00000150337	FCGR1A	3.07612	8.99603e-28	4.84925e-25	1.30246	2.17916e-05	0.00146039	3.25326	1.85232e-54	1.8997e-51	1.7828	7.60831e-07	9.80578e-05
ENSG00000198019	FCGR1B	2.51895	1.81511e-26	8.33474e-24	1.07946	3.71834e-05	0.00227094	2.4542	1.51211e-43	2.86301e-41	1.24041	0.000177807	0.00486318
ENSG00000185897	FFAR3	2.21911	2.01692e-08	1.17952e-07	1.75424	0.00124221	0.0335533	2.16766	2.45662e-15	1.73358e-14	1.56685	0.00187485	0.0234751
ENSG00000117228	GBP1	2.85998	4.60468e-35	2.85444e-31	1.82047	3.19685e-13	2.83104e-10	2.4101	1.0981e-35	9.51716e-34	1.23337	0.000634218	0.0117021
ENSG00000162654	GBP4	2.03541	3.27397e-27	1.56118e-24	1.14981	6.71705e-08	8.24534e-06	2.07734	3.23444e-45	8.29297e-43	1.16737	3.03867e-05	0.00135496
ENSG00000154451	GBP5	3.02198	1.19415e-35	1.48051e-31	1.54887	5.26893e-10	1.14604e-07	2.77158	1.01601e-43	2.04984e-41	1.70531	1.3908e-06	0.000136932
ENSG00000183347	GBP6	4.07545	8.2271e-29	6.37497e-26	2.23347	3.72072e-08	4.90739e-06	3.68204	6.22518e-31	3.00444e-29	1.75303	0.00152964	0.0209579
ENSG00000198785	GRIN3A	3.35109	6.65618e-19	6.44398e-17	1.91378	3.47971e-05	0.00215707	2.60815	1.48114e-25	3.83756e-24	1.53824	0.000879718	0.0143976
ENSG00000138646	HERC5	1.97299	5.77479e-17	3.54435e-15	2.35133	5.06747e-13	3.50138e-10	1.56702	1.05589e-10	4.17706e-10	1.63466	0.000275113	0.00653633
ENSG00000068079	IFI35	1.53414	2.68553e-25	1.00895e-22	1.20798	1.53654e-11	5.77272e-09	1.98444	1.23875e-41	1.95452e-39	1.34479	1.05389e-06	0.000115001
ENSG00000137965	IFI44	2.42253	5.57923e-22	1.03241e-19	2.42603	1.26683e-13	1.30885e-10	2.20229	3.74098e-18	3.7987e-17	2.07351	3.04638e-06	0.000241883
ENSG00000137959	IFI44L	2.82019	2.51804e-17	1.66057e-15	3.11467	5.50427e-12	2.43721e-09	2.48149	2.43778e-15	1.72127e-14	2.57064	9.10718e-07	0.00010937
ENSG00000126709	IFI6	1.99446	1.81747e-17	1.23131e-15	2.17787	6.67631e-12	2.80566e-09	2.01931	3.58219e-18	3.64951e-17	1.62704	0.00012844	0.00401135
ENSG00000115267	IFIH1	1.62761	3.94634e-25	1.3979e-22	1.41167	4.33307e-13	3.35759e-10	1.47112	7.13746e-21	1.00505e-19	1.04252	0.000692146	0.0122565
ENSG00000185745	IFIT1	2.00239	1.11949e-12	2.20913e-11	2.82042	3.72415e-12	1.92383e-09	1.58969	5.85322e-09	1.8696e-08	1.85749	0.000180942	0.00492309
ENSG00000119922	IFIT2	1.80939	8.67494e-20	1.0243e-17	2.01142	5.71209e-14	7.08185e-11	1.43292	8.74715e-15	5.74753e-14	1.27207	0.000329888	0.00749065
ENSG00000119917	IFIT3	2.54732	1.6235e-24	5.44005e-22	2.4784	7.39415e-15	1.30961e-11	2.17699	6.16923e-22	1.01368e-20	1.75989	1.51798e-05	0.000819375
ENSG00000152778	IFIT5	1.35495	4.43139e-18	3.55874e-16	1.41906	1.17269e-11	4.54345e-09	1.1495	3.59467e-14	2.1977e-13	1.0104	0.000755801	0.012973
ENSG00000142089	IFITM3	2.24225	4.49805e-19	4.57105e-17	2.06668	2.46235e-10	6.36005e-08	2.70221	3.57332e-34	2.68151e-32	1.92738	5.84145e-07	8.35938e-05
ENSG00000197272	IL27	2.35881	6.7049e-19	6.44398e-17	1.61312	1.10997e-06	9.55657e-05	2.43411	1.35238e-37	1.42254e-35	1.22531	0.000719244	0.0125649
ENSG00000185507	IRF7	1.21813	4.00004e-15	1.52124e-13	1.18348	1.22626e-08	1.92445e-06	1.78596	1.41693e-31	7.51644e-30	1.12697	0.000126309	0.00396553
ENSG00000187608	ISG15	2.00618	1.66769e-13	4.30751e-12	2.69188	4.11063e-12	1.96014e-09	2.22408	8.93937e-16	6.68795e-15	1.85909	0.000161012	0.00453451
ENSG00000078081	LAMP3	1.57805	2.17865e-11	2.85528e-10	1.97312	3.2342e-09	5.98471e-07	1.79502	9.65646e-14	5.5742e-13	2.16375	3.87013e-07	6.18568e-05
ENSG00000002549	LAP3	2.01605	1.18041e-24	4.0652e-22	1.44899	7.91718e-10	1.63595e-07	2.22465	2.15229e-37	2.17116e-35	1.66116	1.38871e-07	3.10744e-05
ENSG00000160932	LY6E	1.41594	4.16154e-12	6.77097e-11	1.79671	5.11196e-10	1.13175e-07	1.81514	1.37539e-14	8.82991e-14	1.43486	0.00114311	0.0173468
ENSG00000125148	MT2A	1.20806	7.99028e-13	1.64831e-11	1.27672	3.45096e-08	4.60054e-06	1.89513	2.27899e-28	8.2981e-27	1.0945	0.000916961	0.0148263
ENSG00000157601	MX1	1.34359	5.41433e-10	4.77432e-09	2.13769	2.27336e-11	7.79448e-09	1.26541	2.70835e-08	8.04919e-08	1.60638	0.0001602	0.00453137
ENSG00000124785	NRN1	3.03463	5.67086e-18	4.44983e-16	1.61662	0.000182859	0.00810574	2.78295	3.7364e-24	8.11002e-23	1.8063	0.00019526	0.00515961
ENSG00000089127	OAS1	1.76949	2.82199e-20	3.72202e-18	1.9404	4.38931e-14	6.04652e-11	1.71903	7.13424e-17	6.16148e-16	1.58473	3.27665e-05	0.00144021
ENSG00000111335	OAS2	1.22114	3.33952e-13	7.86769e-12	1.64419	6.78899e-12	2.80566e-09	1.31105	6.51527e-12	2.98635e-11	1.21827	0.000956841	0.0153132
ENSG00000111331	OAS3	2.14132	2.94978e-19	3.18012e-17	2.5969	2.9823e-15	9.24363e-12	1.808	2.17202e-12	1.06202e-11	1.63679	0.000546756	0.0106639
ENSG00000135114	OASL	1.53985	1.37323e-15	5.77129e-14	1.93492	8.09653e-13	5.01904e-10	1.81641	1.8597e-19	2.20071e-18	1.56224	2.76028e-05	0.00123981
ENSG00000115155	OTOF	1.32772	0.000217547	0.000523515	2.32104	1.14619e-05	0.000802854	2.75762	9.2689e-12	4.14658e-11	2.07458	0.00281382	0.0303551
ENSG00000174944	P2RY14	2.59599	2.71229e-26	1.20096e-23	1.24563	5.44973e-06	0.000409489	2.4415	2.83353e-27	9.05774e-26	1.18714	0.00513167	0.0445385
ENSG00000197646	PDCD1LG2	3.68309	7.43683e-18	5.76261e-16	1.83865	0.00045839	0.0165689	4.02804	4.37345e-38	4.76319e-36	2.70977	2.82396e-08	1.19843e-05
ENSG00000188313	PLSCR1	1.84077	3.60259e-22	7.32212e-20	1.37186	4.27883e-09	7.68826e-07	1.65771	4.24639e-22	7.15895e-21	1.08809	0.00107175	0.0164875
ENSG00000140464	PML	1.2194	1.08032e-20	1.52202e-18	1.09872	5.56275e-11	1.72417e-08	1.7821	4.89093e-51	2.86632e-48	1.05613	4.29955e-06	0.000314968
ENSG00000134321	RSAD2	3.11375	2.37038e-20	3.19435e-18	3.64004	2.06984e-15	8.55398e-12	2.47134	5.35603e-14	3.19209e-13	2.47904	7.23196e-06	0.000481101
ENSG00000172426	RSPH9	1.38296	6.31692e-10	5.4998e-09	1.29305	2.60843e-05	0.00169316	1.75713	1.83983e-21	2.79742e-20	1.58111	4.32922e-06	0.000315265
ENSG00000136514	RTP4	2.22808	8.5737e-34	2.65742e-30	1.61157	6.14353e-15	1.26946e-11	2.33058	2.58731e-39	3.21636e-37	1.65363	2.66268e-07	4.66589e-05
ENSG00000177409	SAMD9L	1.84153	6.57868e-28	3.70738e-25	1.38382	3.13496e-12	1.76669e-09	1.67634	6.58784e-29	2.54958e-27	1.14593	7.61497e-05	0.00264739
ENSG00000130489	SCO2	1.81253	7.55803e-24	2.12965e-21	1.35015	6.31935e-10	1.35082e-07	2.4143	1.0902e-53	9.58363e-51	1.02921	0.000545012	0.0106468
ENSG00000108387	SEPT4	3.37927	1.07581e-28	6.52535e-26	1.94165	1.11371e-08	1.79322e-06	4.04806	5.5384e-65	6.81611e-61	1.9195	1.00549e-06	0.000114579
ENSG00000149131	SERPING1	3.80611	7.99886e-34	2.65742e-30	2.70005	1.4294e-14	2.21521e-11	3.81876	3.1644e-51	2.12821e-48	2.48209	7.33608e-10	1.00317e-06
ENSG00000112053	SLC26A8	2.16115	1.82281e-16	9.65779e-15	1.54124	4.33049e-06	0.000335559	2.11575	8.22418e-33	5.11187e-31	1.06564	0.00176077	0.0227146
ENSG00000196141	SPATS2L	1.44573	9.04926e-13	1.82697e-11	1.57386	1.66183e-08	2.3682e-06	1.74657	1.24536e-18	1.34327e-17	1.48014	6.6317e-05	0.00237948
ENSG00000121858	TNFSF10	1.63307	3.57105e-25	1.30217e-22	1.11	2.57322e-09	4.92224e-07	1.62983	3.23583e-39	3.90425e-37	1.12458	2.93202e-06	0.000234314
ENSG00000156587	UBE2L6	1.73077	1.05727e-29	1.19164e-26	1.19427	8.89174e-12	3.55612e-09	1.95042	6.46316e-57	1.59084e-53	1.14911	9.54246e-07	0.000111847
ENSG00000132530	XAF1	1.80848	2.13848e-23	5.41078e-21	1.67047	4.14734e-13	3.35759e-10	1.78543	6.19377e-24	1.30525e-22	1.37592	3.63294e-05	0.0015382
ENSG00000124256	ZBP1	1.16509	6.84655e-16	3.09794e-14	1.21416	4.58547e-10	1.05279e-07	1.42489	1.87896e-29	7.6318e-28	1.00881	4.89215e-05	0.00191744
